# Supplementary material for: A Staphylococcus aureus Proteome Overview: Shared and Specific Proteins and Protein Complexes from Representative Strains of All Three Clades
Source: Proteomes. 2016 Feb 19;4(1):8. doi: 10.3390/proteomes4010008 (PMC5217359; doi:10.3390/proteomes4010008)
Supplement: Supplementary file 1 [file proteomes-04-00008-s001.zip]

Archive with 7 entries (6 files):
- proteomes-04-00008-supplementary/
- proteomes-04-00008-supplementary/Supplementary File S1-general-and-strains.pdf
- proteomes-04-00008-supplementary/Supplementary File S2-Table S2-S-aureus-protein-complex-conserved.xlsx
- proteomes-04-00008-supplementary/Supplementary File S3-Table S3-S-aureusCOL-complex-structures.pdf
- proteomes-04-00008-supplementary/Supplementary File S4-Table S4-examplesComplexModification layout.pdf
- proteomes-04-00008-supplementary/Supplementary File S5-Table S5-5strain-specific_proteins.xlsx
- proteomes-04-00008-supplementary/Supplementary File S6-Table S6-3strain-specific_proteins.xlsx
