# Supplementary material for: A Staphylococcus aureus Proteome Overview: Shared and Specific Proteins and Protein Complexes from Representative Strains of All Three Clades
Source: Proteomes. 2016 Feb 19;4(1):8. doi: 10.3390/proteomes4010008 (PMC5217359; doi:10.3390/proteomes4010008)
Supplement: Supplementary file 1 [file proteomes-04-00008-s001.zip › proteomes-04-00008-supplementary/Supplementary File S2-Table S2-S-aureus-protein-complex-conserved.xlsx]

## Sheet: Sheet1
Name	Subunit	Regulation	Environment	PMID	candidate_old	Annotation	locus_tag	COL	COL		N315	N315		8325	8325		Newman	Newman		USA300	USA300
Formate acetyltransferase	PflB	Rex, SrrAB	Anaerobic	20374494	SAOUHSC_00187	formate acetyltransferase	SAOUHSC_00187	SACOL_RS01040	SACOL0204	100	SA_RS01275	SA0218	100	SAOUHSC_00187		100	NWMN_RS00885	NWMN_0162	100	SAUSA300_RS01155	SAUSA300_0220	100
	PflA				SACOL0205	formate-lyase-activating enzyme	SACOL_RS01045	SACOL_RS01045	SACOL0205	100	SA_RS01280	SA0219	100	SAOUHSC_00188		100	NWMN_RS00890	NWMN_0163	100	SAUSA300_RS01160	SAUSA300_0221	100
Fe-S cluster	SufB	PerR,oxidative stress	Iron Limitation	25388433	SAOUHSC_00851	hypothetical protein	SAOUHSC_00851	SACOL_RS04710	SACOL0918	100	SA_RS04440	SA0778	100	SAOUHSC_00851		100	NWMN_RS04460	NWMN_0789	100	SAUSA300_RS04430	SAUSA300_0822	100
	SufC				SAOUHSC_00847	ABC transporter ATP-binding protein	SAOUHSC_00847	SACOL_RS04690	SACOL0914	100	SA_RS04420	SA0774	100	SAOUHSC_00847		100	NWMN_RS04440	NWMN_0785	100	SAUSA300_RS04410	SAUSA300_0818	100
	SufD				SAOUHSC_00848	hypothetical protein	SAOUHSC_00848	SACOL_RS04695	SACOL0915	100	SA_RS04425	SA0775	99.54	SAOUHSC_00848		100	NWMN_RS04445	NWMN_0786	100	SAUSA300_RS04415	SAUSA300_0819	100
ATP synthase complex	AtpA	energy-dependent and respiration dependent	Aerobic		SAOUHSC_02345	F0F1 ATP synthase subunit alpha	SAOUHSC_02345	SACOL_RS10975	SACOL2097	99.8	SA_RS10975	SA1907	100	SAOUHSC_02345		100	NWMN_RS11620	NWMN_2009	99.8	SAUSA300_RS11345	SAUSA300_2060	100
	AtpD				SAOUHSC_02341	F0F1 ATP synthase subunit beta	SAOUHSC_02341	SACOL_RS10965	SACOL2095	100	SA_RS10965	SA1905	100	SAOUHSC_02341		100	NWMN_RS11610	NWMN_2007	100	SAUSA300_RS11335	SAUSA300_2058	100
	AtpG				SAOUHSC_02343	F0F1 ATP synthase subunit gamma	SAOUHSC_02343	SACOL_RS10970	SACOL2096	100	SA_RS10970	SA1906	100	SAOUHSC_02343		100	NWMN_RS11615	NWMN_2008	100	SAUSA300_RS11340	SAUSA300_2059	100
	AtpH				SAOUHSC_02346	F0F1 ATP synthase subunit delta	SAOUHSC_02346	SACOL_RS10980	SACOL2098	100	SA_RS10980	SA1908	99.44	SAOUHSC_02346		100	NWMN_RS11625	NWMN_2010	100	SAUSA300_RS11350	SAUSA300_2061	100
	AtpC				SAOUHSC_02340	F0F1 ATP synthase subunit epsilon	SAOUHSC_02340	SACOL_RS10960	SACOL2094	100	SA_RS10960	SA1904	100	SAOUHSC_02340		100	NWMN_RS11605	NWMN_2006	100	SAUSA300_RS11330	SAUSA300_2057	100
	AtpF				SAOUHSC_02347	F0F1 ATP synthase subunit B	SAOUHSC_02347	SACOL_RS10985	SACOL2099	100	SA_RS10985	SA1909	100	SAOUHSC_02347		100	NWMN_RS11630	NWMN_2011	100	SAUSA300_RS11355	SAUSA300_2062	100
	AtpE				SAOUHSC_02349	F0F1 ATP synthase subunit C	SAOUHSC_02349	SACOL_RS10990	SACOL2100	100	SA_RS10990	SA1910	100	SAOUHSC_02349		100	NWMN_RS11635	NWMN_2012	100	SAUSA300_RS11360	SAUSA300_2063	100
	AtpB				SAOUHSC_02350	F0F1 ATP synthase subunit A	SAOUHSC_02350	SACOL_RS10995	SACOL2101	100	SA_RS10995	SA1911	100	SAOUHSC_02350		100	NWMN_RS11640	NWMN_2013	100	SAUSA300_RS11365	SAUSA300_2064	100
ketoglutarate dehydrogenase complex	SucA	energy-dependent and respiration dependent	Aerobic		SAOUHSC_01418	2-oxoglutarate dehydrogenase E1 component	SAOUHSC_01418	SACOL_RS07390	SACOL1449	100	SA_RS07065	SA1245	97.42	SAOUHSC_01418		100	NWMN_RS07460	NWMN_1326	100	SAUSA300_RS07105	SAUSA300_1306	100
	SucB				SAOUHSC_01416	dihydrolipoamide succinyltransferase	SAOUHSC_01416	SACOL_RS07385	SACOL1448	100	SA_RS07060	SA1244	99.76	SAOUHSC_01416		100	NWMN_RS07455	NWMN_1325	100	SAUSA300_RS07100	SAUSA300_1305	100
Succinyl-CoA synthetase complex	SucC	energy-dependent and respiration dependent	Aerobic		SAOUHSC_01216	succinyl-CoA synthetase subunit beta	SAOUHSC_01216	SACOL_RS06445	SACOL1262	100	SA_RS06165	SA1088	100	SAOUHSC_01216		100	NWMN_RS06515	NWMN_1155	100	SAUSA300_RS06160	SAUSA300_1138	100
	SucD				SAOUHSC_01218	succinyl-CoA synthetase subunit alpha	SAOUHSC_01218	SACOL_RS06450	SACOL1263	100	SA_RS06170	SA1089	100	SAOUHSC_01218		100	NWMN_RS06520	NWMN_1156	100	SAUSA300_RS06165	SAUSA300_1139	100
Pyruvate dehydrogenase complex	PdhA	energy-dependent and respiration dependent	Aerobic		SAOUHSC_01040	pyruvate dehydrogenase complex, E1 component subunit alpha	SAOUHSC_01040	SACOL_RS05630	SACOL1102	100	SA_RS05350	SA0943-1	100	SAOUHSC_01040		100	NWMN_RS05380	NWMN_0959	100	SAUSA300_RS05350	SAUSA300_0993	100
	PdhB				SAOUHSC_01041	pyruvate dehydrogenase complex, E1 component subunit beta	SAOUHSC_01041	SACOL_RS05635	SACOL1103	99.69	SA_RS05355	SA0944	100	SAOUHSC_01041		100	NWMN_RS05385	NWMN_0960	100	SAUSA300_RS05355	SAUSA300_0994	100
	PdhC				SAOUHSC_01042	branched-chain alpha-keto acid dehydrogenase subunit E2	SAOUHSC_01042	SACOL_RS05640	SACOL1104	99.76	SA_RS05360	SA0945	99.53	SAOUHSC_01042		100	NWMN_RS05390	NWMN_0961	99.76	SAUSA300_RS05360	SAUSA300_0995	99.76
	PdhD				SAOUHSC_01043	dihydrolipoamide dehydrogenase	SAOUHSC_01043	SACOL_RS05645	SACOL1105	99.78	SA_RS05365	SA0946	99.78	SAOUHSC_01043		100	NWMN_RS05395	NWMN_0962	99.78	SAUSA300_RS05365	SAUSA300_0996	99.57
Chaperonin	GroES		Anaerobic	12581359	SAOUHSC_02255	co-chaperonin GroES	SAOUHSC_02255	SACOL_RS10535	SACOL2017	100	SA_RS10540	SA1837	100	SAOUHSC_02255		100	NWMN_RS11180	NWMN_1938	100	SAUSA300_RS10905	SAUSA300_1983	100
	GroEL				SAOUHSC_02254	chaperonin GroEL	SAOUHSC_02254	SACOL_RS10530	SACOL2016	99.81	SA_RS10535	SA1836	99.62	SAOUHSC_02254		100	NWMN_RS11175	NWMN_1937	99.81	SAUSA300_RS10900	SAUSA300_1982	99.81
	ArcB			17557828	SA_RS13915	ornithine carbamoyltransferase	SA_RS13915	SACOL_RS13910	SACOL2656	99.7	SA_RS13915	SA2427	100	SAOUHSC_02968		99.7	NWMN_RS14555	NWMN_2533	99.7	SAUSA300_RS14290	SAUSA300_2569	99.7
	Tmk				SAOUHSC_00451	thymidylate kinase	SAOUHSC_00451	SACOL_RS02675	SACOL0524	100	SA_RS02535	SA0440	100	SAOUHSC_00451		100	NWMN_RS02540	NWMN_0446	100	SAUSA300_RS02460	SAUSA300_0459	100
Nitrogen regulation complex	NreA		Anaerobic	24389349	SAOUHSC_02677	hypothetical protein	SAOUHSC_02677	SACOL_RS12545	SACOL2391	100	SA_RS12515	SA2181	100	SAOUHSC_02677		100	NWMN_RS13190	NWMN_2293	100	SAUSA300_RS12915	SAUSA300_2339	100
	NreB				SAOUHSC_02676	hypothetical protein	SAOUHSC_02676	SACOL_RS12540	SACOL2390	100	SA_RS12510	SA2180	100	SAOUHSC_02676		100	NWMN_RS13185	NWMN_2292	100	SAUSA300_RS12910	SAUSA300_2338	100
	NreC				SAOUHSC_02675	hypothetical protein	SAOUHSC_02675	SACOL_RS12535	SACOL2389	100	SA_RS12505	SA2179	100	SAOUHSC_02675		100	NWMN_RS13180	NWMN_2291	100	SAUSA300_RS12905	SAUSA300_2337	100
NADH Dehydrogenase	GlpD		Aerobic	based on our analysis of the DANN sequence of the glp genes in S. aureus	SAOUHSC_01278	aerobic glycerol-3-phosphate dehydrogenase	SAOUHSC_01278	SACOL_RS06730	SACOL1321	100	SA_RS06450	SA1142	100	SAOUHSC_01278		100	NWMN_RS06800	NWMN_1209	99.82	SAUSA300_RS06445	SAUSA300_1193	100
	-				SAOUHSC_00878	NADH dehydrogenase, putative	SAOUHSC_00878	SACOL_RS04840	SACOL0944	100	SA_RS04575	SA0802	100	SAOUHSC_00878		100	NWMN_RS04590	NWMN_0811	100	SAUSA300_RS04560	SAUSA300_0844	100
	Mqo1		Aerobic		SAOUHSC_02647	malate:quinone oxidoreductase	SAOUHSC_02647	SACOL_RS12405	SACOL2362	100	SA_RS12375	SA2155	99.39	SAOUHSC_02647		100	NWMN_RS13050	NWMN_2267	100	SAUSA300_RS12775	SAUSA300_2312	100
	NuoF				SAOUHSC_00412	NADH dehydrogenase subunit 5	SAOUHSC_00412	SACOL_RS02495	SACOL0494	99.79	SA_RS02350	SA0411	99.19	SAOUHSC_00412		100	NWMN_RS02360	NWMN_0418	100	SAUSA300_RS02280	SAUSA300_0425	100
lactate dehydrogenase	ldh1	Rex, CcpA	Anaerobic	20374494, 23342123	SAOUHSC_00206	L-lactate dehydrogenase	SAOUHSC_00206	SACOL_RS01135	SACOL0222	100	SA_RS01365	SA0232	99.62	SAOUHSC_00206		100	NWMN_RS00980	NWMN_0176	100	SAUSA300_RS01250	SAUSA300_0235	100
	ldh2	Rex	Anaerobic	17384184	SAOUHSC_02922	L-lactate dehydrogenase	SAOUHSC_02922	SACOL_RS13695	SACOL2618	100	SA_RS13705	SA2395	99.68	SAOUHSC_02922		100	NWMN_RS14340	NWMN_2499	100	SAUSA300_RS14075	SAUSA300_2537	100
succinate dehydrogenase complex	sdhA	energy-dependent and respiration dependent	Aerobic		SAOUHSC_01104	succinate dehydrogenase flavoprotein subunit	SAOUHSC_01104	SACOL_RS05920	SACOL1159	100	SA_RS05640	SA0995	100	SAOUHSC_01104		100	NWMN_RS05990	NWMN_1061	100	SAUSA300_RS05640	SAUSA300_1047	100
	sdhB		Aerobic		SAOUHSC_01105	succinate dehydrogenase iron-sulfur subunit	SAOUHSC_01105	SACOL_RS05925	SACOL1160	100	SA_RS05645	SA0996	100	SAOUHSC_01105		100	NWMN_RS05995	NWMN_1062	100	SAUSA300_RS05645	SAUSA300_1048	100
	sdhC		Aerobic		SAOUHSC_01103	succinate dehydrogenase cytochrome b-558 subunit	SAOUHSC_01103	SACOL_RS05915	SACOL1158	100	SA_RS05635	SA0994	100	SAOUHSC_01103		100	NWMN_RS05985	NWMN_1060	100	SAUSA300_RS05635	SAUSA300_1046	100
succinyl-CoA synthetase complex	sucC	CcpA	Aerobic		SAOUHSC_01216	succinyl-CoA synthetase subunit beta	SAOUHSC_01216	SACOL_RS06445	SACOL1262	100	SA_RS06165	SA1088	100	SAOUHSC_01216		100	NWMN_RS06515	NWMN_1155	100	SAUSA300_RS06160	SAUSA300_1138	100
	sucD		Aerobic		SAOUHSC_01218	succinyl-CoA synthetase subunit alpha	SAOUHSC_01218	SACOL_RS06450	SACOL1263	100	SA_RS06170	SA1089	100	SAOUHSC_01218		100	NWMN_RS06520	NWMN_1156	100	SAUSA300_RS06165	SAUSA300_1139	100
Nitrate reductase complex	narG	Rex, NreABC	Anaerobic	24389349, 20374494	SAOUHSC_02681	nitrate reductase subunit alpha	SAOUHSC_02681	SACOL_RS12565	SACOL2395	100	SA_RS12535	SA2185	99.51	SAOUHSC_02681		100	NWMN_RS13210	NWMN_2297	100	SAUSA300_RS12935	SAUSA300_2343	100
	narH	Rex, NreABC			SAOUHSC_02680	nitrate reductase subunit beta	SAOUHSC_02680	SACOL_RS12560	SACOL2394	100	SA_RS12530	SA2184	99.79	SAOUHSC_02680		100	NWMN_RS13205	NWMN_2296	100	SAUSA300_RS12930	SAUSA300_2342	100
	narI	Rex, NreABC			SAOUHSC_02678	respiratory nitrate reductase subunit gamma	SAOUHSC_02678	SACOL_RS12550	SACOL2392	100	SA_RS12520	SA2182	99.55	SAOUHSC_02678		100	NWMN_RS13195	NWMN_2294	100	SAUSA300_RS12920	SAUSA300_2340	100
	narJ	Rex, NreABC			SAOUHSC_02679	respiratory nitrate reductase subunit delta	SAOUHSC_02679	SACOL_RS12555	SACOL2393	99.47	SA_RS12525	SA2183	99.47	SAOUHSC_02679		100	NWMN_RS13200	NWMN_2295	99.47	SAUSA300_RS12925	SAUSA300_2341	99.47
cytochrome d ubiquinol oxidase complex	cydA		Anaerobic		SAOUHSC_01031	cytochrome d ubiquinol oxidase subunit I	SAOUHSC_01031	SACOL_RS05585	SACOL1094	100	SA_RS05310	SA0937	100	SAOUHSC_01031		100	NWMN_RS05335	NWMN_0952	100	SAUSA300_RS05305	SAUSA300_0986	100
	cydB		Aerobic		SAOUHSC_01032	cytochrome d ubiquinol oxidase subunit II	SAOUHSC_01032	SACOL_RS05590	SACOL1095	100	SA_RS05315	SA0938	99.41	SAOUHSC_01032		100	NWMN_RS05340	NWMN_0953	100	SAUSA300_RS05310	SAUSA300_0987	100
Quinol oxidase complex	qoxA		Aerobic/Anaerobic		SA0913	quinol oxidase subunit 2	SA_RS05175	SACOL_RS05455	SACOL1070	100	SA_RS05175	SA0913	100	SAOUHSC_01002		100	NWMN_RS05205	NWMN_0930	100	SAUSA300_RS05175	SAUSA300_0963	100
	qoxB		Aerobic/Anaerobic		SA0912	quinol oxidase subunit 1	SA_RS05170	SACOL_RS05450	SACOL1069	99.84	SA_RS05170	SA0912	100	SAOUHSC_01001		100	NWMN_RS05200	NWMN_0929	100	SAUSA300_RS05170	SAUSA300_0962	100
	qoxC		Aerobic/Anaerobic		SA0911	quinol oxidase subunit 3	SA_RS05165	SACOL_RS05445	SACOL1068	100	SA_RS05165	SA0911	100	SAOUHSC_01000		100	NWMN_RS05195	NWMN_0928	100	SAUSA300_RS05165	SAUSA300_0961	100
	qoxD		Aerobic/Anaerobic		SA0910	quinol oxidase subunit 4	SA_RS05160	SACOL_RS05440	SACOL1067	100	SA_RS05160	SA0910	100	SAOUHSC_00999		100	NWMN_RS05190	NWMN_0927	100	SAUSA300_RS05160	SAUSA300_0960	100
para-aminobenzoate synthase complex	pabA				SAOUHSC_00722	para-aminobenzoate synthase glutamine amidotransferase component II	SAOUHSC_00722	SACOL_RS03970	SACOL0773	100	SA_RS03805	SA0668	100	SAOUHSC_00722		100	NWMN_RS03855	NWMN_0682	100	SAUSA300_RS03745	SAUSA300_0698	100
	pabB				SAOUHSC_00723	hypothetical protein	SAOUHSC_00723	SACOL_RS03975		100	SA_RS03810	SA0669	98.43	SAOUHSC_00723		100	NWMN_RS03860	NWMN_0683	100	SAUSA300_RS03750	SAUSA300_0699	100
	pabC				SAOUHSC_00724	chorismate binding protein	SAOUHSC_00724	SACOL_RS03980		100	SA_RS03815	SA0670	100	SAOUHSC_00724		100	NWMN_RS03865	NWMN_0684	100	SAUSA300_RS03755	SAUSA300_0700	100
Glycolytic enzyme complex	Fba		Aerobic/Anaerobic		SAOUHSC_00799	phosphopyruvate hydratase	SAOUHSC_00799	SACOL_RS04330	SACOL0842	100	SA_RS04160	SA0731	100	SAOUHSC_00799		100	NWMN_RS04215	NWMN_0745	100	SAUSA300_RS04100	SAUSA300_0760	100
	GapA	CcgR	Aerobic/Anaerobic		SAOUHSC_00795	glyceraldehyde-3-phosphate dehydrogenase	SAOUHSC_00795	SACOL_RS04310	SACOL0838	100	SA_RS04140	SA0727	100	SAOUHSC_00795		100	NWMN_RS04195	NWMN_0741	100	SAUSA300_RS04080	SAUSA300_0756	100
	Pyk		Aerobic/Anaerobic		SAOUHSC_01806	pyruvate kinase	SAOUHSC_01806	SACOL_RS08930	SACOL1745	100	SA_RS08560	SA1520	100	SAOUHSC_01806		100	NWMN_RS08930	NWMN_1592	100	SAUSA300_RS08975	SAUSA300_1644	100
Glycine cleavage system	gcvT	Riboswitch			SAOUHSC_01634	glycine cleavage system aminomethyltransferase T	SAOUHSC_01634	SACOL_RS08125	SACOL1595	100	SA_RS07735	SA1367	100	SAOUHSC_01634		100	NWMN_RS08130	NWMN_1441	100	SAUSA300_RS08175	SAUSA300_1498	100
	gcvH				SACOL_RS04500	glycine cleavage system protein H	SACOL_RS04500	SACOL_RS04500	SACOL0877	100	SA_RS04330	SA0760	98.41	SAOUHSC_00836		100	NWMN_RS04385	NWMN_0776	100	SAUSA300_RS04270	SAUSA300_0791	100
	gcvPA				USA300HOU_1537	glycine dehydrogenase subunit 1	USA300HOU_1537	SACOL_RS08120	SACOL1594	99.55	SA_RS07730	SA1366	99.55	SAOUHSC_01633		99.77	NWMN_RS08125	NWMN_1440	99.77	SAUSA300_RS08170	SAUSA300_1497	99.77
	gcvPB				USA300HOU_1536	glycine dehydrogenase subunit 2	USA300HOU_1536	SACOL_RS08115	SACOL1593	99.79	SA_RS07725	SA1365	99.79	SAOUHSC_01632		100	NWMN_RS08120	NWMN_1439	99.79	SAUSA300_RS08165	SAUSA300_1496	100
Ribonucleoside-diphosphate reductase complex	nrdD	NrdR			SACOL_RS13795	ribonucleoside triphosphate reductase	SACOL_RS13795	SACOL_RS13795	SACOL2635	100	SA_RS13800	SA2410	99.83	SAOUHSC_02942		100	NWMN_RS14440	NWMN_2515	100	SAUSA300_RS14175	SAUSA300_2551	100
	nrdE				SACOL_RS04075	ribonucleotide-diphosphate reductase subunit alpha	SACOL_RS04075	SACOL_RS04075	SACOL0792	100	SA_RS03910	SA0686	99.85	SAOUHSC_00742		100	NWMN_RS03960	NWMN_0700	100	SAUSA300_RS03845	SAUSA300_0716	100
	nrdF				SACOL_RS04080	ribonucleotide-diphosphate reductase subunit beta	SACOL_RS04080	SACOL_RS04080	SACOL0793	100	SA_RS03915	SA0687	100	SAOUHSC_00743		100	NWMN_RS03965	NWMN_0701	100	SAUSA300_RS03850	SAUSA300_0717	100
Trptophan Synthase complex	TrpA	CodY, TRAP	Trp-Starvation?		SA1205	tryptophan synthase alpha chain	SA_RS06850	SACOL_RS07170	SACOL1409	99.58	SA_RS06850	SA1205	100	SAOUHSC_01372		99.58	NWMN_RS07240	NWMN_1285	99.58	SAUSA300_RS06885	SAUSA300_1268	99.58
	TrpB		Trp-Starvation?		SA1204	tryptophan synthase subunit beta	SA_RS06845	SACOL_RS07165	SACOL1408	99	SA_RS06845	SA1204	100	SAOUHSC_01371		99	NWMN_RS07235	NWMN_1284	99	SAUSA300_RS06880	SAUSA300_1267	99
Anthranilate synthase complex	TrpD		Trp-Starvation?		SA1201	anthranilate phosphoribosyltransferase	SA_RS06830	SACOL_RS07150	SACOL1405	99.69	SA_RS06830	SA1201	100	SAOUHSC_01368		99.69	NWMN_RS07220	NWMN_1281	99.69	SAUSA300_RS06865	SAUSA300_1264	99.69
	TrpE		Trp-Starvation?		SACOL1403	anthranilate synthase component I	SACOL_RS07140	SACOL_RS07140	SACOL1403	100	SA_RS06820	SA1199	99.14	SAOUHSC_01366		100	NWMN_RS07210	NWMN_1279	100	SAUSA300_RS06855	SAUSA300_1262	99.78
Anthranilate synthase complex2	trpG		Trp-Starvation?		SA1200	anthranilate synthase subunit II	SA_RS06825	SACOL_RS07145	SACOL1404	99.46	SA_RS06825	SA1200	100	SAOUHSC_01367		99.46	NWMN_RS07215	NWMN_1280	99.46	SAUSA300_RS06860	SAUSA300_1263	99.46
	-				SA1199	anthranilate synthase subunit I	SA_RS06820	SACOL_RS07140	SACOL1403	99.14	SA_RS06820	SA1199	100	SAOUHSC_01366		99.14	NWMN_RS07210	NWMN_1279	99.14	SAUSA300_RS06855	SAUSA300_1262	98.93
3-isopropylmalate dehydratase complex	leuC	CodY, RelA	stringent response		SA1864	3-isopropylmalate dehydratase large subunit	SA_RS10700	SACOL_RS10695	SACOL2048	100	SA_RS10700	SA1864	100	SAOUHSC_02287		100	NWMN_RS11340	NWMN_1965	100	SAUSA300_RS11065	SAUSA300_2012	100
	leuD		stringent response		SA1865	3-isopropylmalate dehydratase small subunit	SA_RS10705	SACOL_RS10700	SACOL2049	98.94	SA_RS10705	SA1865	100	SAOUHSC_02288		98.94	NWMN_RS11345	NWMN_1966	98.94	SAUSA300_RS11070	SAUSA300_2013	98.94
AcCoA carboxylase complex	accA				SA1522	acetyl-CoA carboxylase carboxyltransferase subunit alpha	SA_RS08570	SACOL_RS08940	SACOL1747	99.68	SA_RS08570	SA1522	100	SAOUHSC_01808		99.68	NWMN_RS08940	NWMN_1594	99.68	SAUSA300_RS08985	SAUSA300_1646	99.68
	-				SA1523	acetyl-CoA carboxylase carboxyltransferase subunit beta	SA_RS08575	SACOL_RS08945	SACOL1748	100	SA_RS08575	SA1523	100	SAOUHSC_01809		100	NWMN_RS08945	NWMN_1595	99.64	SAUSA300_RS08990	SAUSA300_1647	100
D-alanine--poly(phosphoribitol) ligase complex	dltA				SA0793	D-alanine--poly(phosphoribitol) ligase subunit 1	SA_RS04530	SACOL_RS04795	SACOL0935	99.17	SA_RS04530	SA0793	100	SAOUHSC_00869		99.17	NWMN_RS04545	NWMN_0803	99.17	SAUSA300_RS04515	SAUSA300_0835	99.17
	dltC				SA0795	D-alanine--poly(phosphoribitol) ligase subunit 2	SA_RS04540	SACOL_RS04805	SACOL0937	100	SA_RS04540	SA0795	100	SAOUHSC_00871		100	NWMN_RS04555	NWMN_0805	100	SAUSA300_RS04525	SAUSA300_0837	100
DNA gyrase complex	gyrA	constitutive	Growth		SA0006	DNA gyrase subunit A	SA_RS00170	SACOL_RS00050	SACOL0006	99.66	SA_RS00170	SA0006	100	SAOUHSC_00006		99.77	NWMN_RS00030	NWMN_0005	99.66	SAUSA300_RS00035	SAUSA300_0006	99.54
	gyrB		Growth		SA0005	DNA gyrase subunit B	SA_RS00165	SACOL_RS00045	SACOL0005	99.68	SA_RS00165	SA0005	100	SAOUHSC_00005		99.84	NWMN_RS00025	NWMN_0004	99.84	SAUSA300_RS00030	SAUSA300_0005	99.84
dihydroxyacetone kinase complex	dhaK				SA0605	dihydroxyacetone kinase subunit DhaK	SA_RS03475	SACOL_RS03635	SACOL0707	100	SA_RS03475	SA0605	100	SAOUHSC_00655		100	NWMN_RS03520	NWMN_0619	100	SAUSA300_RS03410	SAUSA300_0636	100
	dhaL				SA0606	dihydroxyacetone kinase subunit DhaL	SA_RS03480	SACOL_RS03640	SACOL0708	99.48	SA_RS03480	SA0606	100	SAOUHSC_00656		99.48	NWMN_RS03525	NWMN_0620	99.48	SAUSA300_RS03415	SAUSA300_0637	99.48
galactose-6-phosphate isomerase complex	lacA	LacI, YhcSR		23226327	SA1997	galactose-6-phosphate isomerase subunit LacA	SA_RS11495	SACOL_RS11500	SACOL2186	100	SA_RS11495	SA1997	100	SAOUHSC_02455		100	NWMN_RS12145	NWMN_2099	100	SAUSA300_RS11870	SAUSA300_2155	100
	lacB				SA1996	galactose-6-phosphate isomerase subunit LacB	SA_RS11490	SACOL_RS11495	SACOL2185	99.41	SA_RS11490	SA1996	100	SAOUHSC_02454		99.41	NWMN_RS12140	NWMN_2098	99.41	SAUSA300_RS11865	SAUSA300_2154	99.41
gamma-hemolysin complex	lukE	SaeR	Virulence	17079681	SA1638	gamma-hemolysin subunit A	SA_RS09215	SACOL_RS09655	SACOL1881	100	SA_RS09215	SA1638	100	SAOUHSC_01955		99.66	NWMN_RS09650	NWMN_1719	100	SAUSA300_RS09685	SAUSA300_1769	100
	-				SA1812	gamma-hemolysin subunit B	SA_RS10410	SACOL_RS10475	SACOL2004	97.33	SA_RS10410	SA1812	100	SAOUHSC_02241		97.33	NWMN_RS11120	NWMN_1927	97.33	SAUSA300_RS10845	SAUSA300_1974	97.33
Imidazole glycerol phosphate synthase complex	HisF	HisR			SA2465	imidazole glycerol phosphate synthase subunit HisF	SA_RS14115	SACOL_RS14110	SACOL2697	98.41	SA_RS14115	SA2465	100	-SAOUHSC_03008	framshift?	-	NWMN_RS14755	NWMN_2571	98.41	SAUSA300_RS14490	SAUSA300_2606	98.41
	HisH				SA2467	imidazole glycerol phosphate synthase subunit HisH	SA_RS14125	SACOL_RS14120	SACOL2699	100	SA_RS14125	SA2467	100	SAOUHSC_03010		100	NWMN_RS14765	NWMN_2573	100	SAUSA300_RS14500	SAUSA300_2608	100
Molybdopterin synthase complex	MoaE				SA2066	molybdopterin synthase catalytic subunit	SA_RS11885	SACOL_RS11905	SACOL2264	99.32	SA_RS11885	SA2066	100	SAOUHSC_02540		99.32	NWMN_RS12550	NWMN_2171	99.32	SAUSA300_RS12275	SAUSA300_2222	99.32
	MoaD				SA2065	molybdopterin synthase sulfur carrier subunit	SA_RS11880	SACOL_RS11900	SACOL2263	100	SA_RS11880	SA2065	100	SAOUHSC_02538		100	NWMN_RS12545	NWMN_2170	100	SAUSA300_RS12270	SAUSA300_2221	100
NaH antiporter complex	mnhA				SA0813	Na+/H+ antiporter subunit A	SA_RS04630	SACOL_RS04895	SACOL0955	99.87	SA_RS04630	SA0813	100	SAOUHSC_00889		99.87	NWMN_RS04645	NWMN_0822	99.87	SAUSA300_RS04615	SAUSA300_0855	99.87
	mnhB				SA0812	Na+/H+ antiporter subunit B	SA_RS04625	SACOL_RS04890	SACOL0954	100	SA_RS04625	SA0812	100	SAOUHSC_00888		100	NWMN_RS04640	NWMN_0821	100	SAUSA300_RS04610	SAUSA300_0854	100
	mnhC				SA0811	Na+/H+ antiporter subunit C	SA_RS04620	SACOL_RS04885	SACOL0953	100	SA_RS04620	SA0811	100	SAOUHSC_00887		100	NWMN_RS04635	NWMN_0820	100	SAUSA300_RS04605	SAUSA300_0853	100
	mnhD				SA0810	Na+/H+ antiporter subunit D	SA_RS04615	SACOL_RS04880	SACOL0952	99.79	SA_RS04615	SA0810	100	SAOUHSC_00886		100	NWMN_RS04630	NWMN_0819	100	SAUSA300_RS04600	SAUSA300_0852	99.79
	mnhE				SA0809	Na+/H+ antiporter subunit E	SA_RS04610	SACOL_RS04875	SACOL0951	100	SA_RS04610	SA0809	100	SAOUHSC_00885		100	NWMN_RS04625	NWMN_0818	100	SAUSA300_RS04595	SAUSA300_0851	100
	mnhF				SA0808	Na+/H+ antiporter subunit F	SA_RS04605	SACOL_RS04870	SACOL0950	100	SA_RS04605	SA0808	100	SAOUHSC_00884		100	NWMN_RS04620	NWMN_0817	100	SAUSA300_RS04590	SAUSA300_0850	100
	mnhG				SA0807	Na+/H+ antiporter subunit G	SA_RS04600	SACOL_RS04865	SACOL0949	100	SA_RS04600	SA0807	100	SAOUHSC_00883		100	NWMN_RS04615	NWMN_0816	100	SAUSA300_RS04585	SAUSA300_0849	100
Phenylalanine Synthetase complex	PheT	T-box	Phe-Starvation	19258532	SAOUHSC_01093	phenylalanyl-tRNA synthetase subunit beta	SAOUHSC_01093	SACOL_RS05870	SACOL1149	100	SA_RS05590	SA0986	99.5	SAOUHSC_01093		100	NWMN_RS05940	NWMN_1050	100	SAUSA300_RS05590	SAUSA300_1038	99.87
	PheS		Phe-Starvation		SAOUHSC_01092	phenylalanyl-tRNA synthetase subunit alpha	SAOUHSC_01092	SACOL_RS05865	SACOL1148	100	SA_RS05585	SA0985	99.71	SAOUHSC_01092		100	NWMN_RS05935	NWMN_1049	100	SAUSA300_RS05585	SAUSA300_1037	100
phosphoribosylformylglycinamidine synthase complex	PurL	PurR		17242154	SA0921	phosphoribosylformylglycinamidine synthase subunit PurL	SA_RS05220	SACOL_RS05500	SACOL1078	99.72	SA_RS05220	SA0921	100	SAOUHSC_01013		99.72	NWMN_RS05250	NWMN_0937	99.72	SAUSA300_RS05220	SAUSA300_0971	99.72
	PurQ				SA0920	phosphoribosylformylglycinamidine synthase subunit PurQ	SA_RS05215	SACOL_RS05495	SACOL1077	99.55	SA_RS05215	SA0920	100	SAOUHSC_01012		99.55	NWMN_RS05245	NWMN_0936	99.55	SAUSA300_RS05215	SAUSA300_0970	99.55
Potassium-transporting ATPase complex	kdpA	KdpDE, c-di-AMP	osmo stress	26195599	SA0068	potassium-transporting ATPase subunit A	SA_RS00490	SACOL_RS10820	SACOL2068	67.32	SA_RS00490	SA0068	100	SAOUHSC_02312		67.32	NWMN_RS11465	NWMN_1982	67.32	SAUSA300_RS11190	SAUSA300_2034	67.32
	kdpB				SA0070	potassium-transporting ATPase subunit B	SA_RS00495	SACOL_RS10815	SACOL2067	71.4	SA_RS00495	SA0070	100	SAOUHSC_02311		72.4	NWMN_RS11460	NWMN_1981	71.4	SAUSA300_RS11185	SAUSA300_2033	71.4
	kdpC				SA1879	potassium-transporting ATPase subunit C	SA_RS10810	SACOL_RS10810	SACOL2066	99.46	SA_RS10810	SA1879	100	SAOUHSC_02310		100	NWMN_RS11455	NWMN_1980	100	SAUSA300_RS11180	SAUSA300_2032	100
Urease protein complex	ureA		Virulence, acid shock	17600073	SA2082	urease subunit gamma	SA_RS11965	SACOL_RS11985	SACOL2280	100	SA_RS11965	SA2082	100	SAOUHSC_02558		100	NWMN_RS12630	NWMN_2188	100	SAUSA300_RS12355	SAUSA300_2238	100
	ureB				SA2083	urease subunit beta	SA_RS11970	SACOL_RS11990	SACOL2281	99.26	SA_RS11970	SA2083	100	SAOUHSC_02559		99.26	NWMN_RS12635	NWMN_2189	98.52	SAUSA300_RS12360	SAUSA300_2239	99.26
	ureC				SA2084	urease subunit alpha	SA_RS11975	SACOL_RS11995	SACOL2282	100	SA_RS11975	SA2084	100	SAOUHSC_02561		100	NWMN_RS12640	NWMN_2190	100	SAUSA300_RS12365	SAUSA300_2240	100
