# Supplementary material for: A Staphylococcus aureus Proteome Overview: Shared and Specific Proteins and Protein Complexes from Representative Strains of All Three Clades
Source: Proteomes. 2016 Feb 19;4(1):8. doi: 10.3390/proteomes4010008 (PMC5217359; doi:10.3390/proteomes4010008)
Supplement: Supplementary file 1 [file proteomes-04-00008-s001.zip › proteomes-04-00008-supplementary/Supplementary File S5-Table S5-5strain-specific_proteins.xlsx]

## Sheet: COL_strainspecific
SACOL_RS00240	(strain-specific)	hypothetical protein [Staphylococcus aureus subsp. aureus COL]
SACOL_RS14325	(strain-specific)	hypothetical protein [Staphylococcus aureus subsp. aureus COL]
SACOL_RS00270	(strain-specific)	poly (glycerol-phosphate) alpha-glucosyltransferase [Staphylococcus aureus subsp. aureus COL]
SACOL_RS00280	(strain-specific)	hypothetical protein [Staphylococcus aureus subsp. aureus COL]
SACOL_RS00285	(strain-specific)	Mur ligase middle domain protein [Staphylococcus aureus subsp. aureus COL]
SACOL_RS01665	(strain-specific)	hypothetical protein [Staphylococcus aureus subsp. aureus COL]
SACOL_RS01670	(strain-specific)	hypothetical protein [Staphylococcus aureus subsp. aureus COL]
SACOL_RS01700	(strain-specific)	hypothetical protein [Staphylococcus aureus subsp. aureus COL]
SACOL_RS01740	(strain-specific)	DNA N-6-adenine-methyltransferase [Staphylococcus aureus subsp. aureus COL]
SACOL_RS01825	(strain-specific)	helicase [Staphylococcus aureus subsp. aureus COL]
SACOL_RS01960	(strain-specific)	hypothetical protein [Staphylococcus aureus subsp. aureus COL]
SACOL_RS04265	(strain-specific)	nitrogen fixation protein NifR [Staphylococcus aureus subsp. aureus COL]
SACOL_RS04560	(strain-specific)	hypothetical protein [Staphylococcus aureus subsp. aureus COL]
SACOL_RS04605	(strain-specific)	hypothetical protein [Staphylococcus aureus subsp. aureus COL]
SACOL_RS04615	(strain-specific)	hypothetical protein [Staphylococcus aureus subsp. aureus COL]
SACOL_RS08015	(strain-specific)	integrase [Staphylococcus aureus subsp. aureus COL]
SACOL_RS09645	(strain-specific)	lantibiotic epidermin [Staphylococcus aureus subsp. aureus COL]
SACOL_RS14015	(strain-specific)	serine-rich adhesin for platelets [Staphylococcus aureus subsp. aureus COL]

## Sheet: N315_strainspecific
SA_RS00290	(strain-specific)	hypothetical protein [Staphylococcus aureus subsp. aureus N315]
SA_RS00295	(strain-specific)	hypothetical protein [Staphylococcus aureus subsp. aureus N315]
SA_RS00300	(strain-specific)	Plasmid recombination enzyme type 2 [Staphylococcus aureus subsp. aureus N315]
SA_RS00305	(strain-specific)	bleomycin resistance protein [Staphylococcus aureus subsp. aureus N315]
SA_RS00310	(strain-specific)	aminoglycoside 4'-adenylyltransferase AadD [Staphylococcus aureus subsp. aureus N315]
SA_RS00340	(strain-specific)	beta-lactam sensor/signal transducer MecR1 [Staphylococcus aureus subsp. aureus N315]
SA_RS00345	(strain-specific)	mecA-type methicillin resistance repressor MecI [Staphylococcus aureus subsp. aureus N315]
SA_RS00350	(strain-specific)	hypothetical protein [Staphylococcus aureus subsp. aureus N315]
SA_RS00380	(strain-specific)	SAM-dependent methyltransferase [Staphylococcus aureus subsp. aureus N315]
SA_RS00385	(strain-specific)	23S ribosomal RNA methyltransferase Erm [Staphylococcus aureus subsp. aureus N315]
SA_RS00390	(strain-specific)	aminoglycoside nucleotidyltransferase ANT9 [Staphylococcus aureus subsp. aureus N315]
SA_RS00395	(strain-specific)	transposase [Staphylococcus aureus subsp. aureus N315]
SA_RS00400	(strain-specific)	transposase [Staphylococcus aureus subsp. aureus N315]
SA_RS00405	(strain-specific)	transposase [Staphylococcus aureus subsp. aureus N315]
SA_RS00410	(strain-specific)	DNA recombinase [Staphylococcus aureus subsp. aureus N315]
SA_RS00450	(strain-specific)	hypothetical protein [Staphylococcus aureus subsp. aureus N315]
SA_RS00455	(strain-specific)	transposase [Staphylococcus aureus subsp. aureus N315]
SA_RS00460	(strain-specific)	DNA-binding protein [Staphylococcus aureus subsp. aureus N315]
SA_RS00465	(strain-specific)	transposase [Staphylococcus aureus subsp. aureus N315]
SA_RS00485	(strain-specific)	ATPase [Staphylococcus aureus subsp. aureus N315]
SA_RS00505	(strain-specific)	hypothetical protein [Staphylococcus aureus subsp. aureus N315]
SA_RS00510	(strain-specific)	hypothetical protein [Staphylococcus aureus subsp. aureus N315]
SA_RS00515	(strain-specific)	hypothetical protein [Staphylococcus aureus subsp. aureus N315]
SA_RS00520	(strain-specific)	hypothetical protein [Staphylococcus aureus subsp. aureus N315]
SA_RS00525	(strain-specific)	kinase [Staphylococcus aureus subsp. aureus N315]
SA_RS00545	(strain-specific)	tRNA-dihydrouridine synthase [Staphylococcus aureus subsp. aureus N315]
SA_RS00875	(strain-specific)	hypothetical protein [Staphylococcus aureus subsp. aureus N315]
SA_RS00880	(strain-specific)	zinc peptidase [Staphylococcus aureus subsp. aureus N315]
SA_RS01130	(strain-specific)	hypothetical protein [Staphylococcus aureus subsp. aureus N315]
SA_RS01135	(strain-specific)	RND transporter [Staphylococcus aureus subsp. aureus N315]
SA_RS01145	(strain-specific)	ABC transporter permease [Staphylococcus aureus subsp. aureus N315]
SA_RS01150	(strain-specific)	membrane protein [Staphylococcus aureus subsp. aureus N315]
SA_RS01155	(strain-specific)	membrane protein [Staphylococcus aureus subsp. aureus N315]
SA_RS01160	(strain-specific)	membrane protein [Staphylococcus aureus subsp. aureus N315]
SA_RS03225	(strain-specific)	nitrogen fixation protein NifR [Staphylococcus aureus subsp. aureus N315]
SA_RS04225	(strain-specific)	clumping factor A [Staphylococcus aureus subsp. aureus N315]
SA_RS04345	(strain-specific)	transposase [Staphylococcus aureus subsp. aureus N315]
SA_RS04350	(strain-specific)	transposase [Staphylococcus aureus subsp. aureus N315]
SA_RS04355	(strain-specific)	transposase [Staphylococcus aureus subsp. aureus N315]
SA_RS04360	(strain-specific)	aminoglycoside nucleotidyltransferase ANT9 [Staphylococcus aureus subsp. aureus N315]
SA_RS04365	(strain-specific)	23S ribosomal RNA methyltransferase Erm [Staphylococcus aureus subsp. aureus N315]
SA_RS04370	(strain-specific)	SAM-dependent methyltransferase [Staphylococcus aureus subsp. aureus N315]
SA_RS04445	(strain-specific)	hypothetical protein [Staphylococcus aureus subsp. aureus N315]
SA_RS05270	(strain-specific)	hypothetical protein [Staphylococcus aureus subsp. aureus N315]
SA_RS06535	(strain-specific)	phage head morphogenesis protein [Staphylococcus aureus subsp. aureus N315]
SA_RS06865	(strain-specific)	membrane protein [Staphylococcus aureus subsp. aureus N315]
SA_RS07185	(strain-specific)	hypothetical protein [Staphylococcus aureus subsp. aureus N315]
SA_RS07190	(strain-specific)	hypothetical protein [Staphylococcus aureus subsp. aureus N315]
SA_RS07475	(strain-specific)	hypothetical protein [Staphylococcus aureus subsp. aureus N315]
SA_RS07600	(strain-specific)	MFS transporter [Staphylococcus aureus subsp. aureus N315]
SA_RS07975	(strain-specific)	hypothetical protein [Staphylococcus aureus subsp. aureus N315]
SA_RS08065	(strain-specific)	carboxylate-amine ligase [Staphylococcus aureus subsp. aureus N315]
SA_RS08070	(strain-specific)	hypothetical protein [Staphylococcus aureus subsp. aureus N315]
SA_RS08325	(strain-specific)	SAM-dependent methyltransferase [Staphylococcus aureus subsp. aureus N315]
SA_RS08330	(strain-specific)	23S ribosomal RNA methyltransferase Erm [Staphylococcus aureus subsp. aureus N315]
SA_RS08335	(strain-specific)	aminoglycoside nucleotidyltransferase ANT9 [Staphylococcus aureus subsp. aureus N315]
SA_RS08340	(strain-specific)	transposase [Staphylococcus aureus subsp. aureus N315]
SA_RS08345	(strain-specific)	transposase [Staphylococcus aureus subsp. aureus N315]
SA_RS08350	(strain-specific)	transposase [Staphylococcus aureus subsp. aureus N315]
SA_RS09025	(strain-specific)	transposase [Staphylococcus aureus subsp. aureus N315]
SA_RS09030	(strain-specific)	transposase [Staphylococcus aureus subsp. aureus N315]
SA_RS09035	(strain-specific)	transposase [Staphylococcus aureus subsp. aureus N315]
SA_RS09120	(strain-specific)	integrase [Staphylococcus aureus subsp. aureus N315]
SA_RS09130	(strain-specific)	transposase [Staphylococcus aureus subsp. aureus N315]
SA_RS09140	(strain-specific)	transposase [Staphylococcus aureus subsp. aureus N315]
SA_RS09200	(strain-specific)	hypothetical protein [Staphylococcus aureus subsp. aureus N315]
SA_RS09205	(strain-specific)	hypothetical protein [Staphylococcus aureus subsp. aureus N315]
SA_RS09225	(strain-specific)	hypothetical protein [Staphylococcus aureus subsp. aureus N315]
SA_RS09230	(strain-specific)	hypothetical protein [Staphylococcus aureus subsp. aureus N315]
SA_RS09250	(strain-specific)	enterotoxin [Staphylococcus aureus subsp. aureus N315]
SA_RS09255	(strain-specific)	enterotoxin [Staphylococcus aureus subsp. aureus N315]
SA_RS10390	(strain-specific)	glycosyl transferase family A [Staphylococcus aureus subsp. aureus N315]
SA_RS10395	(strain-specific)	hypothetical protein [Staphylococcus aureus subsp. aureus N315]
SA_RS10445	(strain-specific)	hypothetical protein [Staphylococcus aureus subsp. aureus N315]
SA_RS10490	(strain-specific)	hypothetical protein [Staphylococcus aureus subsp. aureus N315]
SA_RS10515	(strain-specific)	excisionase [Staphylococcus aureus subsp. aureus N315]
SA_RS10520	(strain-specific)	DNA-binding protein [Staphylococcus aureus subsp. aureus N315]
SA_RS10525	(strain-specific)	DNA-binding protein [Staphylococcus aureus subsp. aureus N315]
SA_RS10530	(strain-specific)	recombinase [Staphylococcus aureus subsp. aureus N315]
SA_RS10550	(strain-specific)	hypothetical protein [Staphylococcus aureus subsp. aureus N315]
SA_RS11195	(strain-specific)	SAM-dependent methyltransferase [Staphylococcus aureus subsp. aureus N315]
SA_RS11200	(strain-specific)	23S ribosomal RNA methyltransferase Erm [Staphylococcus aureus subsp. aureus N315]
SA_RS11205	(strain-specific)	aminoglycoside nucleotidyltransferase ANT9 [Staphylococcus aureus subsp. aureus N315]
SA_RS11210	(strain-specific)	transposase [Staphylococcus aureus subsp. aureus N315]
SA_RS11215	(strain-specific)	transposase [Staphylococcus aureus subsp. aureus N315]
SA_RS11220	(strain-specific)	transposase [Staphylococcus aureus subsp. aureus N315]
SA_RS11515	(strain-specific)	membrane protein [Staphylococcus aureus subsp. aureus N315]
SA_RS11570	(strain-specific)	RNA-directed DNA polymerase [Staphylococcus aureus subsp. aureus N315]
SA_RS11575	(strain-specific)	hypothetical protein [Staphylococcus aureus subsp. aureus N315]
SA_RS11580	(strain-specific)	hypothetical protein [Staphylococcus aureus subsp. aureus N315]
SA_RS11585	(strain-specific)	transposase [Staphylococcus aureus subsp. aureus N315]
SA_RS11590	(strain-specific)	integrase [Staphylococcus aureus subsp. aureus N315]
SA_RS11595	(strain-specific)	hypothetical protein [Staphylococcus aureus subsp. aureus N315]
SA_RS12495	(strain-specific)	metallopeptidase [Staphylococcus aureus subsp. aureus N315]
SA_RS12970	(strain-specific)	hypothetical protein [Staphylococcus aureus subsp. aureus N315]
SA_RS13100	(strain-specific)	hypothetical protein [Staphylococcus aureus subsp. aureus N315]
SA_RS13105	(strain-specific)	hypothetical protein [Staphylococcus aureus subsp. aureus N315]
SA_RS13145	(strain-specific)	hypothetical protein [Staphylococcus aureus subsp. aureus N315]
SA_RS13635	(strain-specific)	peptidase [Staphylococcus aureus subsp. aureus N315]
SA_RS13645	(strain-specific)	SAM-dependent methyltransferase [Staphylococcus aureus subsp. aureus N315]
SA_RS13650	(strain-specific)	23S ribosomal RNA methyltransferase Erm [Staphylococcus aureus subsp. aureus N315]
SA_RS13655	(strain-specific)	aminoglycoside nucleotidyltransferase ANT9 [Staphylococcus aureus subsp. aureus N315]
SA_RS13660	(strain-specific)	transposase [Staphylococcus aureus subsp. aureus N315]
SA_RS13665	(strain-specific)	transposase [Staphylococcus aureus subsp. aureus N315]
SA_RS13670	(strain-specific)	transposase [Staphylococcus aureus subsp. aureus N315]

## Sheet: Newman_strainspecific
NWMN_RS01455	(strain-specific)	excisionase [Staphylococcus aureus subsp. aureus str. Newman]
NWMN_RS01460	(strain-specific)	hypothetical protein [Staphylococcus aureus subsp. aureus str. Newman]
NWMN_RS01475	(strain-specific)	hypothetical protein [Staphylococcus aureus subsp. aureus str. Newman]
NWMN_RS01480	(strain-specific)	hypothetical protein [Staphylococcus aureus subsp. aureus str. Newman]
NWMN_RS01485	(strain-specific)	hypothetical protein [Staphylococcus aureus subsp. aureus str. Newman]
NWMN_RS01495	(strain-specific)	hypothetical protein [Staphylococcus aureus subsp. aureus str. Newman]
NWMN_RS01535	(strain-specific)	hypothetical protein [Staphylococcus aureus subsp. aureus str. Newman]
NWMN_RS01590	(strain-specific)	hypothetical protein [Staphylococcus aureus subsp. aureus str. Newman]
NWMN_RS01595	(strain-specific)	hypothetical protein [Staphylococcus aureus subsp. aureus str. Newman]
NWMN_RS01650	(strain-specific)	terminase [Staphylococcus aureus subsp. aureus str. Newman]
NWMN_RS01655	(strain-specific)	terminase [Staphylococcus aureus subsp. aureus str. Newman]
NWMN_RS01660	(strain-specific)	phage portal protein [Staphylococcus aureus subsp. aureus str. Newman]
NWMN_RS01665	(strain-specific)	phage capsid protein [Staphylococcus aureus subsp. aureus str. Newman]
NWMN_RS01670	(strain-specific)	hypothetical protein [Staphylococcus aureus subsp. aureus str. Newman]
NWMN_RS01675	(strain-specific)	hypothetical protein [Staphylococcus aureus subsp. aureus str. Newman]
NWMN_RS01685	(strain-specific)	phage head-tail adapter protein [Staphylococcus aureus subsp. aureus str. Newman]
NWMN_RS01690	(strain-specific)	phage head-tail adapter protein [Staphylococcus aureus subsp. aureus str. Newman]
NWMN_RS01695	(strain-specific)	hypothetical protein [Staphylococcus aureus subsp. aureus str. Newman]
NWMN_RS01700	(strain-specific)	hypothetical protein [Staphylococcus aureus subsp. aureus str. Newman]
NWMN_RS01705	(strain-specific)	tail protein [Staphylococcus aureus subsp. aureus str. Newman]
NWMN_RS01710	(strain-specific)	hypothetical protein [Staphylococcus aureus subsp. aureus str. Newman]
NWMN_RS01715	(strain-specific)	hypothetical protein [Staphylococcus aureus subsp. aureus str. Newman]
NWMN_RS01725	(strain-specific)	phage tail protein [Staphylococcus aureus subsp. aureus str. Newman]
NWMN_RS05565	(strain-specific)	DNA invertase [Staphylococcus aureus subsp. aureus str. Newman]
NWMN_RS05570	(strain-specific)	excisionase [Staphylococcus aureus subsp. aureus str. Newman]
NWMN_RS05575	(strain-specific)	hypothetical protein [Staphylococcus aureus subsp. aureus str. Newman]
NWMN_RS05600	(strain-specific)	enterotoxin [Staphylococcus aureus subsp. aureus str. Newman]
NWMN_RS05620	(strain-specific)	hypothetical protein [Staphylococcus aureus subsp. aureus str. Newman]
NWMN_RS05640	(strain-specific)	hypothetical protein [Staphylococcus aureus subsp. aureus str. Newman]
NWMN_RS05695	(strain-specific)	hypothetical protein [Staphylococcus aureus subsp. aureus str. Newman]
NWMN_RS05700	(strain-specific)	hypothetical protein [Staphylococcus aureus subsp. aureus str. Newman]
NWMN_RS07585	(strain-specific)	hypothetical protein [Staphylococcus aureus subsp. aureus str. Newman]
NWMN_RS07590	(strain-specific)	hypothetical protein [Staphylococcus aureus subsp. aureus str. Newman]
NWMN_RS10295	(strain-specific)	hypothetical protein [Staphylococcus aureus subsp. aureus str. Newman]
NWMN_RS10300	(strain-specific)	hypothetical protein [Staphylococcus aureus subsp. aureus str. Newman]
NWMN_RS10355	(strain-specific)	hypothetical protein [Staphylococcus aureus subsp. aureus str. Newman]
NWMN_RS10390	(strain-specific)	enterotoxin [Staphylococcus aureus subsp. aureus str. Newman]
NWMN_RS10400	(strain-specific)	hypothetical protein [Staphylococcus aureus subsp. aureus str. Newman]
NWMN_RS10405	(strain-specific)	hypothetical protein [Staphylococcus aureus subsp. aureus str. Newman]
NWMN_RS10410	(strain-specific)	DNA-binding protein [Staphylococcus aureus subsp. aureus str. Newman]
NWMN_RS10415	(strain-specific)	hypothetical protein [Staphylococcus aureus subsp. aureus str. Newman]
NWMN_RS10420	(strain-specific)	excisionase [Staphylococcus aureus subsp. aureus str. Newman]
NWMN_RS10970	(strain-specific)	hypothetical protein [Staphylococcus aureus subsp. aureus str. Newman]
NWMN_RS11105	(strain-specific)	hypothetical protein [Staphylococcus aureus subsp. aureus str. Newman]

## Sheet: HG001NCTC8325_strainspecific
SAOUHSC_00026	(strain-specific)	hypothetical protein [Staphylococcus aureus subsp. aureus NCTC 8325]
SAOUHSC_00031	(strain-specific)	hypothetical protein [Staphylococcus aureus subsp. aureus NCTC 8325]
SAOUHSC_00289	(strain-specific)	hypothetical protein [Staphylococcus aureus subsp. aureus NCTC 8325]
SAOUHSC_00352	(strain-specific)	integrase-like protein [Staphylococcus aureus subsp. aureus NCTC 8325]
SAOUHSC_00409	(strain-specific)	hypothetical protein [Staphylococcus aureus subsp. aureus NCTC 8325]
SAOUHSC_A00526	(strain-specific)	hypothetical protein [Staphylococcus aureus subsp. aureus NCTC 8325]
SAOUHSC_00544	(strain-specific)	fibrinogen-binding protein SdrC [Staphylococcus aureus subsp. aureus NCTC 8325]
SAOUHSC_00764	(strain-specific)	hypothetical protein [Staphylococcus aureus subsp. aureus NCTC 8325]
SAOUHSC_00776	(strain-specific)	excinuclease ABC subunit B [Staphylococcus aureus subsp. aureus NCTC 8325]
SAOUHSC_00778	(strain-specific)	hypothetical protein [Staphylococcus aureus subsp. aureus NCTC 8325]
SAOUHSC_00779	(strain-specific)	excinuclease ABC subunit B [Staphylococcus aureus subsp. aureus NCTC 8325]
SAOUHSC_00812	(strain-specific)	clumping factor [Staphylococcus aureus subsp. aureus NCTC 8325]
SAOUHSC_00971	(strain-specific)	hypothetical protein [Staphylococcus aureus subsp. aureus NCTC 8325]
SAOUHSC_00978	(strain-specific)	hypothetical protein [Staphylococcus aureus subsp. aureus NCTC 8325]
SAOUHSC_00981	(strain-specific)	hypothetical protein [Staphylococcus aureus subsp. aureus NCTC 8325]
SAOUHSC_01087	(strain-specific)	iron compound ABC transporter permease [Staphylococcus aureus subsp. aureus NCTC 8325]
SAOUHSC_01139	(strain-specific)	hypothetical protein [Staphylococcus aureus subsp. aureus NCTC 8325]
SAOUHSC_01141	(strain-specific)	hypothetical protein [Staphylococcus aureus subsp. aureus NCTC 8325]
SAOUHSC_01181	(strain-specific)	hypothetical protein [Staphylococcus aureus subsp. aureus NCTC 8325]
SAOUHSC_01513	(strain-specific)	hypothetical protein [Staphylococcus aureus subsp. aureus NCTC 8325]
SAOUHSC_01514	(strain-specific)	hypothetical protein [Staphylococcus aureus subsp. aureus NCTC 8325]
SAOUHSC_01544	(strain-specific)	hypothetical protein [Staphylococcus aureus subsp. aureus NCTC 8325]
SAOUHSC_01545	(strain-specific)	hypothetical protein [Staphylococcus aureus subsp. aureus NCTC 8325]
SAOUHSC_01546	(strain-specific)	hypothetical protein [Staphylococcus aureus subsp. aureus NCTC 8325]
SAOUHSC_01568	(strain-specific)	hypothetical protein [Staphylococcus aureus subsp. aureus NCTC 8325]
SAOUHSC_01579	(strain-specific)	hypothetical protein [Staphylococcus aureus subsp. aureus NCTC 8325]
SAOUHSC_01608	(strain-specific)	hypothetical protein [Staphylococcus aureus subsp. aureus NCTC 8325]
SAOUHSC_01937	(strain-specific)	hypothetical protein [Staphylococcus aureus subsp. aureus NCTC 8325]
SAOUHSC_02015	(strain-specific)	hypothetical protein [Staphylococcus aureus subsp. aureus NCTC 8325]
SAOUHSC_02056	(strain-specific)	hypothetical protein [Staphylococcus aureus subsp. aureus NCTC 8325]
SAOUHSC_02058	(strain-specific)	hypothetical protein [Staphylococcus aureus subsp. aureus NCTC 8325]
SAOUHSC_02073	(strain-specific)	hypothetical protein [Staphylococcus aureus subsp. aureus NCTC 8325]
SAOUHSC_02078	(strain-specific)	phi PV83 orf 10-like protein [Staphylococcus aureus subsp. aureus NCTC 8325]
SAOUHSC_02086	(strain-specific)	PV83 orf 4-like protein [Staphylococcus aureus subsp. aureus NCTC 8325]
SAOUHSC_02087	(strain-specific)	hypothetical protein [Staphylococcus aureus subsp. aureus NCTC 8325]
SAOUHSC_02088	(strain-specific)	excisionase-like protein [Staphylococcus aureus subsp. aureus NCTC 8325]
SAOUHSC_02183	(strain-specific)	hypothetical protein [Staphylococcus aureus subsp. aureus NCTC 8325]
SAOUHSC_02184	(strain-specific)	phi PVL orf 14-like protein [Staphylococcus aureus subsp. aureus NCTC 8325]
SAOUHSC_02185	(strain-specific)	phi PVL orf 13-like protein [Staphylococcus aureus subsp. aureus NCTC 8325]
SAOUHSC_02186	(strain-specific)	phi PVL orf 12-like protein [Staphylococcus aureus subsp. aureus NCTC 8325]
SAOUHSC_02187	(strain-specific)	HK97 family phage protein [Staphylococcus aureus subsp. aureus NCTC 8325]
SAOUHSC_02189	(strain-specific)	hypothetical protein [Staphylococcus aureus subsp. aureus NCTC 8325]
SAOUHSC_02190	(strain-specific)	hypothetical protein [Staphylococcus aureus subsp. aureus NCTC 8325]
SAOUHSC_02191	(strain-specific)	HK97 family phage major capsid protein [Staphylococcus aureus subsp. aureus NCTC 8325]
SAOUHSC_02193	(strain-specific)	prohead protease [Staphylococcus aureus subsp. aureus NCTC 8325]
SAOUHSC_02194	(strain-specific)	HK97 family phage portal protein [Staphylococcus aureus subsp. aureus NCTC 8325]
SAOUHSC_02195	(strain-specific)	phi PVL orf 3-like protein [Staphylococcus aureus subsp. aureus NCTC 8325]
SAOUHSC_02196	(strain-specific)	phage terminase large subunit [Staphylococcus aureus subsp. aureus NCTC 8325]
SAOUHSC_02197	(strain-specific)	phage terminase small subunit [Staphylococcus aureus subsp. aureus NCTC 8325]
SAOUHSC_02198	(strain-specific)	hypothetical protein [Staphylococcus aureus subsp. aureus NCTC 8325]
SAOUHSC_02199	(strain-specific)	phi PVL orf 62-like protein [Staphylococcus aureus subsp. aureus NCTC 8325]
SAOUHSC_02204	(strain-specific)	hypothetical protein [Staphylococcus aureus subsp. aureus NCTC 8325]
SAOUHSC_02206	(strain-specific)	hypothetical protein [Staphylococcus aureus subsp. aureus NCTC 8325]
SAOUHSC_02218	(strain-specific)	hypothetical protein [Staphylococcus aureus subsp. aureus NCTC 8325]
SAOUHSC_02232	(strain-specific)	phi PVL orf 33-like protein [Staphylococcus aureus subsp. aureus NCTC 8325]
SAOUHSC_02233	(strain-specific)	phi PVL orf 32-like protein [Staphylococcus aureus subsp. aureus NCTC 8325]
SAOUHSC_02234	(strain-specific)	repressor-like protein [Staphylococcus aureus subsp. aureus NCTC 8325]
SAOUHSC_02237	(strain-specific)	hypothetical protein [Staphylococcus aureus subsp. aureus NCTC 8325]
SAOUHSC_02294	(strain-specific)	hypothetical protein [Staphylococcus aureus subsp. aureus NCTC 8325]
SAOUHSC_02386	(strain-specific)	hypothetical protein [Staphylococcus aureus subsp. aureus NCTC 8325]
SAOUHSC_02412	(strain-specific)	hypothetical protein [Staphylococcus aureus subsp. aureus NCTC 8325]
SAOUHSC_02473	(strain-specific)	hypothetical protein [Staphylococcus aureus subsp. aureus NCTC 8325]
SAOUHSC_02662	(strain-specific)	PTS system sucrose-specific transporter subunit IIBC |2.7.1.69 [Staphylococcus aureus subsp. aureus NCTC 8325]
SAOUHSC_02796	(strain-specific)	hypothetical protein [Staphylococcus aureus subsp. aureus NCTC 8325]
SAOUHSC_02805	(strain-specific)	hypothetical protein [Staphylococcus aureus subsp. aureus NCTC 8325]
SAOUHSC_02960	(strain-specific)	hypothetical protein [Staphylococcus aureus subsp. aureus NCTC 8325]
SAOUHSC_03008	(strain-specific)	multifunctional imidazole glycerol phosphate synthase subunit/phosphoribosyl-AMP cyclohydrolase/phosphoribosyl-ATP pyrophosphatase |4.1.3.- [Staphylococcus aureus subsp. aureus NCTC 8325]

## Sheet: USA300_strainspecific
USA300HOU_0028	(strain-specific)	hypothetical protein [Staphylococcus aureus subsp. aureus USA300_TCH1516]
USA300HOU_0037	(strain-specific)	hypothetical protein [Staphylococcus aureus subsp. aureus USA300_TCH1516]
USA300HOU_0043	(strain-specific)	hypothetical protein [Staphylococcus aureus subsp. aureus USA300_TCH1516]
USA300HOU_0044	(strain-specific)	transcriptional regulator [Staphylococcus aureus subsp. aureus USA300_TCH1516]
USA300HOU_0046	(strain-specific)	hypothetical protein [Staphylococcus aureus subsp. aureus USA300_TCH1516]
USA300HOU_0048	(strain-specific)	hypothetical protein [Staphylococcus aureus subsp. aureus USA300_TCH1516]
USA300HOU_0049	(strain-specific)	hypothetical protein [Staphylococcus aureus subsp. aureus USA300_TCH1516]
USA300HOU_0050	(strain-specific)	hypothetical protein [Staphylococcus aureus subsp. aureus USA300_TCH1516]
USA300HOU_0051	(strain-specific)	hypothetical protein [Staphylococcus aureus subsp. aureus USA300_TCH1516]
USA300HOU_0052	(strain-specific)	hypothetical protein [Staphylococcus aureus subsp. aureus USA300_TCH1516]
USA300HOU_0053	(strain-specific)	hypothetical protein [Staphylococcus aureus subsp. aureus USA300_TCH1516]
USA300HOU_0054	(strain-specific)	hypothetical protein [Staphylococcus aureus subsp. aureus USA300_TCH1516]
USA300HOU_0055	(strain-specific)	integrase [Staphylococcus aureus subsp. aureus USA300_TCH1516]
USA300HOU_0056	(strain-specific)	hypothetical protein [Staphylococcus aureus subsp. aureus USA300_TCH1516]
USA300HOU_0057	(strain-specific)	diamine N-acetyltransferase |2.3.1.57 [Staphylococcus aureus subsp. aureus USA300_TCH1516]
USA300HOU_0058	(strain-specific)	hypothetical protein [Staphylococcus aureus subsp. aureus USA300_TCH1516]
USA300HOU_0059	(strain-specific)	alcohol dehydrogenase |1.1.1.1 [Staphylococcus aureus subsp. aureus USA300_TCH1516]
USA300HOU_0060	(strain-specific)	hypothetical protein [Staphylococcus aureus subsp. aureus USA300_TCH1516]
USA300HOU_0063	(strain-specific)	hypothetical protein [Staphylococcus aureus subsp. aureus USA300_TCH1516]
USA300HOU_0065	(strain-specific)	transposase [Staphylococcus aureus subsp. aureus USA300_TCH1516]
USA300HOU_0075	(strain-specific)	lysophospholipase |3.1.1.5 [Staphylococcus aureus subsp. aureus USA300_TCH1516]
USA300HOU_0076	(strain-specific)	transposase [Staphylococcus aureus subsp. aureus USA300_TCH1516]
USA300HOU_0077	(strain-specific)	S-adenosyl-L-methionine-dependent methyltransferase |2.1.1.- [Staphylococcus aureus subsp. aureus USA300_TCH1516]
USA300HOU_0078	(strain-specific)	nickel/peptide ABC transporter ATP-binding proteinprotein [Staphylococcus aureus subsp. aureus USA300_TCH1516]
USA300HOU_0085	(strain-specific)	lipoprotein [Staphylococcus aureus subsp. aureus USA300_TCH1516]
USA300HOU_0086	(strain-specific)	hypothetical protein [Staphylococcus aureus subsp. aureus USA300_TCH1516]
USA300HOU_0101	(strain-specific)	hypothetical protein [Staphylococcus aureus subsp. aureus USA300_TCH1516]
USA300HOU_0227	(strain-specific)	hypothetical protein [Staphylococcus aureus subsp. aureus USA300_TCH1516]
USA300HOU_0321	(strain-specific)	hypothetical protein [Staphylococcus aureus subsp. aureus USA300_TCH1516]
USA300HOU_0326	(strain-specific)	hypothetical protein [Staphylococcus aureus subsp. aureus USA300_TCH1516]
USA300HOU_0386	(strain-specific)	hypothetical protein [Staphylococcus aureus subsp. aureus USA300_TCH1516]
USA300HOU_0393	(strain-specific)	hypothetical protein [Staphylococcus aureus subsp. aureus USA300_TCH1516]
USA300HOU_0453	(strain-specific)	hypothetical protein [Staphylococcus aureus subsp. aureus USA300_TCH1516]
USA300HOU_0486	(strain-specific)	hypothetical protein [Staphylococcus aureus subsp. aureus USA300_TCH1516]
USA300HOU_0513	(strain-specific)	hypothetical protein [Staphylococcus aureus subsp. aureus USA300_TCH1516]
USA300HOU_0589	(strain-specific)	hypothetical protein [Staphylococcus aureus subsp. aureus USA300_TCH1516]
USA300HOU_0600	(strain-specific)	hypothetical protein [Staphylococcus aureus subsp. aureus USA300_TCH1516]
USA300HOU_0623	(strain-specific)	hypothetical protein [Staphylococcus aureus subsp. aureus USA300_TCH1516]
USA300HOU_0765	(strain-specific)	hypothetical protein [Staphylococcus aureus subsp. aureus USA300_TCH1516]
USA300HOU_0834	(strain-specific)	hypothetical protein [Staphylococcus aureus subsp. aureus USA300_TCH1516]
USA300HOU_0843	(strain-specific)	hypothetical protein [Staphylococcus aureus subsp. aureus USA300_TCH1516]
USA300HOU_0844	(strain-specific)	hypothetical protein [Staphylococcus aureus subsp. aureus USA300_TCH1516]
USA300HOU_0857	(strain-specific)	hypothetical protein [Staphylococcus aureus subsp. aureus USA300_TCH1516]
USA300HOU_0858	(strain-specific)	hypothetical protein [Staphylococcus aureus subsp. aureus USA300_TCH1516]
USA300HOU_0859	(strain-specific)	hypothetical protein [Staphylococcus aureus subsp. aureus USA300_TCH1516]
USA300HOU_0860	(strain-specific)	hypothetical protein [Staphylococcus aureus subsp. aureus USA300_TCH1516]
USA300HOU_0861	(strain-specific)	DNA primase [Staphylococcus aureus subsp. aureus USA300_TCH1516]
USA300HOU_0863	(strain-specific)	hypothetical protein [Staphylococcus aureus subsp. aureus USA300_TCH1516]
USA300HOU_0864	(strain-specific)	hypothetical protein [Staphylococcus aureus subsp. aureus USA300_TCH1516]
USA300HOU_0866	(strain-specific)	hypothetical protein [Staphylococcus aureus subsp. aureus USA300_TCH1516]
USA300HOU_0872	(strain-specific)	hypothetical protein [Staphylococcus aureus subsp. aureus USA300_TCH1516]
USA300HOU_0880	(strain-specific)	hypothetical protein [Staphylococcus aureus subsp. aureus USA300_TCH1516]
USA300HOU_0937	(strain-specific)	hypothetical protein [Staphylococcus aureus subsp. aureus USA300_TCH1516]
USA300HOU_0968	(strain-specific)	hypothetical protein [Staphylococcus aureus subsp. aureus USA300_TCH1516]
USA300HOU_1046	(strain-specific)	hypothetical protein [Staphylococcus aureus subsp. aureus USA300_TCH1516]
USA300HOU_1071	(strain-specific)	hypothetical protein [Staphylococcus aureus subsp. aureus USA300_TCH1516]
USA300HOU_1091	(strain-specific)	hypothetical protein [Staphylococcus aureus subsp. aureus USA300_TCH1516]
USA300HOU_1116	(strain-specific)	hypothetical protein [Staphylococcus aureus subsp. aureus USA300_TCH1516]
USA300HOU_1168	(strain-specific)	hypothetical protein [Staphylococcus aureus subsp. aureus USA300_TCH1516]
USA300HOU_1259	(strain-specific)	hypothetical protein [Staphylococcus aureus subsp. aureus USA300_TCH1516]
USA300HOU_1272	(strain-specific)	hypothetical protein [Staphylococcus aureus subsp. aureus USA300_TCH1516]
USA300HOU_1297	(strain-specific)	hypothetical protein [Staphylococcus aureus subsp. aureus USA300_TCH1516]
USA300HOU_1382	(strain-specific)	hypothetical protein [Staphylococcus aureus subsp. aureus USA300_TCH1516]
USA300HOU_1458	(strain-specific)	hypothetical protein [Staphylococcus aureus subsp. aureus USA300_TCH1516]
USA300HOU_1464	(strain-specific)	hypothetical protein [Staphylococcus aureus subsp. aureus USA300_TCH1516]
USA300HOU_1483	(strain-specific)	hypothetical protein [Staphylococcus aureus subsp. aureus USA300_TCH1516]
USA300HOU_1484	(strain-specific)	hypothetical protein [Staphylococcus aureus subsp. aureus USA300_TCH1516]
USA300HOU_1485	(strain-specific)	bacteriophage transcriptional regulator [Staphylococcus aureus subsp. aureus USA300_TCH1516]
USA300HOU_1488	(strain-specific)	lipoprotein [Staphylococcus aureus subsp. aureus USA300_TCH1516]
USA300HOU_1506	(strain-specific)	hypothetical protein [Staphylococcus aureus subsp. aureus USA300_TCH1516]
USA300HOU_1635	(strain-specific)	hypothetical protein [Staphylococcus aureus subsp. aureus USA300_TCH1516]
USA300HOU_1713	(strain-specific)	hypothetical protein [Staphylococcus aureus subsp. aureus USA300_TCH1516]
USA300HOU_1740	(strain-specific)	hypothetical protein [Staphylococcus aureus subsp. aureus USA300_TCH1516]
USA300HOU_1762	(strain-specific)	hypothetical protein [Staphylococcus aureus subsp. aureus USA300_TCH1516]
USA300HOU_1816	(strain-specific)	hypothetical protein [Staphylococcus aureus subsp. aureus USA300_TCH1516]
USA300HOU_1821	(strain-specific)	hypothetical protein [Staphylococcus aureus subsp. aureus USA300_TCH1516]
USA300HOU_1840	(strain-specific)	hypothetical protein [Staphylococcus aureus subsp. aureus USA300_TCH1516]
USA300HOU_1876	(strain-specific)	hypothetical protein [Staphylococcus aureus subsp. aureus USA300_TCH1516]
USA300HOU_1886	(strain-specific)	hypothetical protein [Staphylococcus aureus subsp. aureus USA300_TCH1516]
USA300HOU_1924	(strain-specific)	hypothetical protein [Staphylococcus aureus subsp. aureus USA300_TCH1516]
USA300HOU_1950	(strain-specific)	hypothetical protein [Staphylococcus aureus subsp. aureus USA300_TCH1516]
USA300HOU_1960	(strain-specific)	hypothetical protein [Staphylococcus aureus subsp. aureus USA300_TCH1516]
USA300HOU_1981	(strain-specific)	hypothetical protein [Staphylococcus aureus subsp. aureus USA300_TCH1516]
USA300HOU_1993	(strain-specific)	hypothetical protein [Staphylococcus aureus subsp. aureus USA300_TCH1516]
USA300HOU_1998	(strain-specific)	hypothetical protein [Staphylococcus aureus subsp. aureus USA300_TCH1516]
USA300HOU_1999	(strain-specific)	hypothetical protein [Staphylococcus aureus subsp. aureus USA300_TCH1516]
USA300HOU_2012	(strain-specific)	hypothetical protein [Staphylococcus aureus subsp. aureus USA300_TCH1516]
USA300HOU_2015	(strain-specific)	hypothetical protein [Staphylococcus aureus subsp. aureus USA300_TCH1516]
USA300HOU_2027	(strain-specific)	Ser-Asp rich fibrinogen/bone sialoprotein bindin protein SdrH [Staphylococcus aureus subsp. aureus USA300_TCH1516]
USA300HOU_2030	(strain-specific)	hypothetical protein [Staphylococcus aureus subsp. aureus USA300_TCH1516]
USA300HOU_2117	(strain-specific)	hypothetical protein [Staphylococcus aureus subsp. aureus USA300_TCH1516]
USA300HOU_2136	(strain-specific)	hypothetical protein [Staphylococcus aureus subsp. aureus USA300_TCH1516]
USA300HOU_2142	(strain-specific)	hypothetical protein [Staphylococcus aureus subsp. aureus USA300_TCH1516]
USA300HOU_2165	(strain-specific)	hypothetical protein [Staphylococcus aureus subsp. aureus USA300_TCH1516]
USA300HOU_2194	(strain-specific)	hypothetical protein [Staphylococcus aureus subsp. aureus USA300_TCH1516]
USA300HOU_2318	(strain-specific)	hypothetical protein [Staphylococcus aureus subsp. aureus USA300_TCH1516]
USA300HOU_2335	(strain-specific)	hypothetical protein [Staphylococcus aureus subsp. aureus USA300_TCH1516]
USA300HOU_2370	(strain-specific)	hypothetical protein [Staphylococcus aureus subsp. aureus USA300_TCH1516]
USA300HOU_2403	(strain-specific)	hypothetical protein [Staphylococcus aureus subsp. aureus USA300_TCH1516]
USA300HOU_2451	(strain-specific)	hypothetical protein [Staphylococcus aureus subsp. aureus USA300_TCH1516]
USA300HOU_2479	(strain-specific)	hypothetical protein [Staphylococcus aureus subsp. aureus USA300_TCH1516]
USA300HOU_2519	(strain-specific)	hypothetical protein [Staphylococcus aureus subsp. aureus USA300_TCH1516]
USA300HOU_2528	(strain-specific)	hypothetical protein [Staphylococcus aureus subsp. aureus USA300_TCH1516]
USA300HOU_2529	(strain-specific)	hypothetical protein [Staphylococcus aureus subsp. aureus USA300_TCH1516]
USA300HOU_2585	(strain-specific)	hypothetical protein [Staphylococcus aureus subsp. aureus USA300_TCH1516]
USA300HOU_2597	(strain-specific)	hypothetical protein [Staphylococcus aureus subsp. aureus USA300_TCH1516]
USA300HOU_2620	(strain-specific)	hypothetical protein [Staphylococcus aureus subsp. aureus USA300_TCH1516]
USA300HOU_2627	(strain-specific)	hypothetical protein [Staphylococcus aureus subsp. aureus USA300_TCH1516]
USA300HOU_2630	(strain-specific)	clumping factor B [Staphylococcus aureus subsp. aureus USA300_TCH1516]
USA300HOU_2670	(strain-specific)	hypothetical protein [Staphylococcus aureus subsp. aureus USA300_TCH1516]
USA300HOU_2672	(strain-specific)	hypothetical protein [Staphylococcus aureus subsp. aureus USA300_TCH1516]
USA300HOU_2682	(strain-specific)	hypothetical protein [Staphylococcus aureus subsp. aureus USA300_TCH1516]
USA300HOU_2700	(strain-specific)	hypothetical protein [Staphylococcus aureus subsp. aureus USA300_TCH1516]
