# Supplementary material for: A Staphylococcus aureus Proteome Overview: Shared and Specific Proteins and Protein Complexes from Representative Strains of All Three Clades
Source: Proteomes. 2016 Feb 19;4(1):8. doi: 10.3390/proteomes4010008 (PMC5217359; doi:10.3390/proteomes4010008)
Supplement: Supplementary file 1 [file proteomes-04-00008-s001.zip › proteomes-04-00008-supplementary/Supplementary File S6-Table S6-3strain-specific_proteins.xlsx]

## Sheet: Strain-specific genes of COL
SACOL_RS00195	type I restriction endonuclease [Staphylococcus aureus subsp. aureus COL]
SACOL_RS00240	hypothetical protein [Staphylococcus aureus subsp. aureus COL]
SACOL_RS00270	poly (glycerol-phosphate) alpha-glucosyltransferase [Staphylococcus aureus subsp. aureus COL]
SACOL_RS00280	hypothetical protein [Staphylococcus aureus subsp. aureus COL]
SACOL_RS00285	Mur ligase middle domain protein [Staphylococcus aureus subsp. aureus COL]
SACOL_RS00360	MFS transporter [Staphylococcus aureus subsp. aureus COL]
SACOL_RS00370	LysR family transcriptional regulator [Staphylococcus aureus subsp. aureus COL]
SACOL_RS00375	hypothetical protein [Staphylococcus aureus subsp. aureus COL]
SACOL_RS00380	LysR family transcriptional regulator [Staphylococcus aureus subsp. aureus COL]
SACOL_RS00665	replication initiation protein [Staphylococcus aureus subsp. aureus COL]
SACOL_RS00670	hypothetical protein [Staphylococcus aureus subsp. aureus COL]
SACOL_RS00675	hypothetical protein [Staphylococcus aureus subsp. aureus COL]
SACOL_RS01050	hypothetical protein [Staphylococcus aureus subsp. aureus COL]
SACOL_RS01625	XRE family transcriptional regulator [Staphylococcus aureus subsp. aureus COL]
SACOL_RS01630	hypothetical protein [Staphylococcus aureus subsp. aureus COL]
SACOL_RS01645	hypothetical protein [Staphylococcus aureus subsp. aureus COL]
SACOL_RS01660	hypothetical protein [Staphylococcus aureus subsp. aureus COL]
SACOL_RS01665	hypothetical protein [Staphylococcus aureus subsp. aureus COL]
SACOL_RS01670	hypothetical protein [Staphylococcus aureus subsp. aureus COL]
SACOL_RS01685	hypothetical protein [Staphylococcus aureus subsp. aureus COL]
SACOL_RS01740	DNA N-6-adenine-methyltransferase [Staphylococcus aureus subsp. aureus COL]
SACOL_RS01780	hypothetical protein [Staphylococcus aureus subsp. aureus COL]
SACOL_RS01785	hypothetical protein [Staphylococcus aureus subsp. aureus COL]
SACOL_RS01905	tail protein [Staphylococcus aureus subsp. aureus COL]
SACOL_RS01960	hypothetical protein [Staphylococcus aureus subsp. aureus COL]
SACOL_RS03345	hypothetical protein [Staphylococcus aureus subsp. aureus COL]
SACOL_RS03760	sugar transporter [Staphylococcus aureus subsp. aureus COL]
SACOL_RS04560	hypothetical protein [Staphylococcus aureus subsp. aureus COL]
SACOL_RS04575	Cro/Cl family transcriptional regulator [Staphylococcus aureus subsp. aureus COL]
SACOL_RS04715	hypothetical protein [Staphylococcus aureus subsp. aureus COL]
SACOL_RS05320	hypothetical protein [Staphylococcus aureus subsp. aureus COL]
SACOL_RS05325	glycosyltransferase family 1 [Staphylococcus aureus subsp. aureus COL]
SACOL_RS06815	hypothetical protein [Staphylococcus aureus subsp. aureus COL]
SACOL_RS06820	hypothetical protein [Staphylococcus aureus subsp. aureus COL]
SACOL_RS06835	hypothetical protein [Staphylococcus aureus subsp. aureus COL]
SACOL_RS06840	hypothetical protein [Staphylococcus aureus subsp. aureus COL]
SACOL_RS06855	hypothetical protein [Staphylococcus aureus subsp. aureus COL]
SACOL_RS07355	transposase [Staphylococcus aureus subsp. aureus COL]
SACOL_RS07405	hypothetical protein [Staphylococcus aureus subsp. aureus COL]
SACOL_RS07785	hypothetical protein [Staphylococcus aureus subsp. aureus COL]
SACOL_RS08010	integrase [Staphylococcus aureus subsp. aureus COL]
SACOL_RS08015	integrase [Staphylococcus aureus subsp. aureus COL]
SACOL_RS08020	hypothetical protein [Staphylococcus aureus subsp. aureus COL]
SACOL_RS08025	hypothetical protein [Staphylococcus aureus subsp. aureus COL]
SACOL_RS08030	mannosyl-glycoprotein endo-beta-N-acetylglucosamidase [Staphylococcus aureus subsp. aureus COL]
SACOL_RS08035	membrane protein [Staphylococcus aureus subsp. aureus COL]
SACOL_RS08040	cell division protein FtsK [Staphylococcus aureus subsp. aureus COL]
SACOL_RS08045	ATPase AAA [Staphylococcus aureus subsp. aureus COL]
SACOL_RS08050	hypothetical protein [Staphylococcus aureus subsp. aureus COL]
SACOL_RS08055	hypothetical protein [Staphylococcus aureus subsp. aureus COL]
SACOL_RS08060	hypothetical protein [Staphylococcus aureus subsp. aureus COL]
SACOL_RS08065	hypothetical protein [Staphylococcus aureus subsp. aureus COL]
SACOL_RS08070	hypothetical protein [Staphylococcus aureus subsp. aureus COL]
SACOL_RS08075	hypothetical protein [Staphylococcus aureus subsp. aureus COL]
SACOL_RS08080	hypothetical protein [Staphylococcus aureus subsp. aureus COL]
SACOL_RS09435	transposase [Staphylococcus aureus subsp. aureus COL]
SACOL_RS09495	hypothetical protein [Staphylococcus aureus subsp. aureus COL]
SACOL_RS09505	membrane protein [Staphylococcus aureus subsp. aureus COL]
SACOL_RS09510	hypothetical protein [Staphylococcus aureus subsp. aureus COL]
SACOL_RS09540	hypothetical protein [Staphylococcus aureus subsp. aureus COL]
SACOL_RS09645	lantibiotic epidermin [Staphylococcus aureus subsp. aureus COL]
SACOL_RS10505	GNAT family acetyltransferase [Staphylococcus aureus subsp. aureus COL]
SACOL_RS10510	hypothetical protein [Staphylococcus aureus subsp. aureus COL]
SACOL_RS10525	integrase [Staphylococcus aureus subsp. aureus COL]
SACOL_RS11520	hypothetical protein [Staphylococcus aureus subsp. aureus COL]
SACOL_RS11590	ATPase [Staphylococcus aureus subsp. aureus COL]
SACOL_RS11595	hypothetical protein [Staphylococcus aureus subsp. aureus COL]
SACOL_RS11600	helicase [Staphylococcus aureus subsp. aureus COL]
SACOL_RS11605	helicase [Staphylococcus aureus subsp. aureus COL]
SACOL_RS11610	hypothetical protein [Staphylococcus aureus subsp. aureus COL]
SACOL_RS13130	accumulation-associated protein [Staphylococcus aureus subsp. aureus COL]
SACOL_RS13395	hypothetical protein [Staphylococcus aureus subsp. aureus COL]
SACOL_RS13400	hypothetical protein [Staphylococcus aureus subsp. aureus COL]
SACOL_RS13405	hypothetical protein [Staphylococcus aureus subsp. aureus COL]
SACOL_RS13660	hypothetical protein [Staphylococcus aureus subsp. aureus COL]
SACOL_RS13770	metallo-beta-lactamase [Staphylococcus aureus subsp. aureus COL]
SACOL_RS14015	serine-rich adhesin for platelets [Staphylococcus aureus subsp. aureus COL]
SACOL_RS14265	phage tail protein [Staphylococcus aureus subsp. aureus COL]
SACOL_RS14325	hypothetical protein [Staphylococcus aureus subsp. aureus COL]

## Sheet: Strain-specific genes of ED133
SAOV_RS00135	helicase [Staphylococcus aureus subsp. aureus ED133]
SAOV_RS00140	hypothetical protein [Staphylococcus aureus subsp. aureus ED133]
SAOV_RS00145	DeoR family transcriptional regulator [Staphylococcus aureus subsp. aureus ED133]
SAOV_RS00150	DNA-binding protein [Staphylococcus aureus subsp. aureus ED133]
SAOV_RS00155	integrase [Staphylococcus aureus subsp. aureus ED133]
SAOV_RS00205	hypothetical protein [Staphylococcus aureus subsp. aureus ED133]
SAOV_RS00240	integrase [Staphylococcus aureus subsp. aureus ED133]
SAOV_RS00245	DNA-binding protein [Staphylococcus aureus subsp. aureus ED133]
SAOV_RS00375	hypothetical protein [Staphylococcus aureus subsp. aureus ED133]
SAOV_RS00535	capsular polysaccharide biosynthesis protein [Staphylococcus aureus subsp. aureus ED133]
SAOV_RS00540	capsular polysaccharide biosynthesis protein [Staphylococcus aureus subsp. aureus ED133]
SAOV_RS00545	capsular polysaccharide biosynthesis protein [Staphylococcus aureus subsp. aureus ED133]
SAOV_RS00550	capsular polysaccharide biosynthesis protein [Staphylococcus aureus subsp. aureus ED133]
SAOV_RS00710	membrane protein [Staphylococcus aureus subsp. aureus ED133]
SAOV_RS01060	nitric oxide reductase [Staphylococcus aureus subsp. aureus ED133]
SAOV_RS01280	hypothetical protein [Staphylococcus aureus subsp. aureus ED133]
SAOV_RS01285	hypothetical protein [Staphylococcus aureus subsp. aureus ED133]
SAOV_RS01300	hypothetical protein [Staphylococcus aureus subsp. aureus ED133]
SAOV_RS01430	hypothetical protein [Staphylococcus aureus subsp. aureus ED133]
SAOV_RS01450	hypothetical protein [Staphylococcus aureus subsp. aureus ED133]
SAOV_RS01580	hypothetical protein [Staphylococcus aureus subsp. aureus ED133]
SAOV_RS01585	hypothetical protein [Staphylococcus aureus subsp. aureus ED133]
SAOV_RS01605	hypothetical protein [Staphylococcus aureus subsp. aureus ED133]
SAOV_RS01610	hypothetical protein [Staphylococcus aureus subsp. aureus ED133]
SAOV_RS01615	nuclease [Staphylococcus aureus subsp. aureus ED133]
SAOV_RS01620	hypothetical protein [Staphylococcus aureus subsp. aureus ED133]
SAOV_RS02000	CAAX amino protease [Staphylococcus aureus subsp. aureus ED133]
SAOV_RS02130	XRE family transcriptional regulator [Staphylococcus aureus subsp. aureus ED133]
SAOV_RS02135	hypothetical protein [Staphylococcus aureus subsp. aureus ED133]
SAOV_RS02140	hypothetical protein [Staphylococcus aureus subsp. aureus ED133]
SAOV_RS02155	primase [Staphylococcus aureus subsp. aureus ED133]
SAOV_RS02165	hypothetical protein [Staphylococcus aureus subsp. aureus ED133]
SAOV_RS02170	phage capsid protein [Staphylococcus aureus subsp. aureus ED133]
SAOV_RS02190	pathogenicity island protein [Staphylococcus aureus subsp. aureus ED133]
SAOV_RS02195	hypothetical protein [Staphylococcus aureus subsp. aureus ED133]
SAOV_RS02235	hypothetical protein [Staphylococcus aureus subsp. aureus ED133]
SAOV_RS02240	hypothetical protein [Staphylococcus aureus subsp. aureus ED133]
SAOV_RS02245	nuclease [Staphylococcus aureus subsp. aureus ED133]
SAOV_RS02380	DNA-binding protein [Staphylococcus aureus subsp. aureus ED133]
SAOV_RS02385	integrase [Staphylococcus aureus subsp. aureus ED133]
SAOV_RS04155	Malolactic enzyme [Staphylococcus aureus subsp. aureus ED133]
SAOV_RS04660	hypothetical protein [Staphylococcus aureus subsp. aureus ED133]
SAOV_RS05510	DNA invertase [Staphylococcus aureus subsp. aureus ED133]
SAOV_RS05515	hypothetical protein [Staphylococcus aureus subsp. aureus ED133]
SAOV_RS05520	hypothetical protein [Staphylococcus aureus subsp. aureus ED133]
SAOV_RS05525	hypothetical protein [Staphylococcus aureus subsp. aureus ED133]
SAOV_RS05535	DNA-binding protein [Staphylococcus aureus subsp. aureus ED133]
SAOV_RS05540	hypothetical protein [Staphylococcus aureus subsp. aureus ED133]
SAOV_RS05550	hypothetical protein [Staphylococcus aureus subsp. aureus ED133]
SAOV_RS05560	hypothetical protein [Staphylococcus aureus subsp. aureus ED133]
SAOV_RS05575	hypothetical protein [Staphylococcus aureus subsp. aureus ED133]
SAOV_RS05605	hypothetical protein [Staphylococcus aureus subsp. aureus ED133]
SAOV_RS05675	hypothetical protein [Staphylococcus aureus subsp. aureus ED133]
SAOV_RS05680	hypothetical protein [Staphylococcus aureus subsp. aureus ED133]
SAOV_RS05820	endonuclease [Staphylococcus aureus subsp. aureus ED133]
SAOV_RS06205	transposase [Staphylococcus aureus subsp. aureus ED133]
SAOV_RS06480	hypothetical protein [Staphylococcus aureus subsp. aureus ED133]
SAOV_RS06825	hypothetical protein [Staphylococcus aureus subsp. aureus ED133]
SAOV_RS06840	transposase [Staphylococcus aureus subsp. aureus ED133]
SAOV_RS06860	hypothetical protein [Staphylococcus aureus subsp. aureus ED133]
SAOV_RS06865	phage capsid protein [Staphylococcus aureus subsp. aureus ED133]
SAOV_RS06870	hypothetical protein [Staphylococcus aureus subsp. aureus ED133]
SAOV_RS07330	protease [Staphylococcus aureus subsp. aureus ED133]
SAOV_RS08465	hypothetical protein [Staphylococcus aureus subsp. aureus ED133]
SAOV_RS09350	ABC transporter [Staphylococcus aureus subsp. aureus ED133]
SAOV_RS09355	membrane protein [Staphylococcus aureus subsp. aureus ED133]
SAOV_RS09385	lipase [Staphylococcus aureus subsp. aureus ED133]
SAOV_RS09390	secretion protein [Staphylococcus aureus subsp. aureus ED133]
SAOV_RS09480	integrase [Staphylococcus aureus subsp. aureus ED133]
SAOV_RS09485	DNA-binding protein [Staphylococcus aureus subsp. aureus ED133]
SAOV_RS09960	DNA-binding protein [Staphylococcus aureus subsp. aureus ED133]
SAOV_RS09965	integrase [Staphylococcus aureus subsp. aureus ED133]
SAOV_RS09980	hypothetical protein [Staphylococcus aureus subsp. aureus ED133]
SAOV_RS09985	hypothetical protein [Staphylococcus aureus subsp. aureus ED133]
SAOV_RS09990	hypothetical protein [Staphylococcus aureus subsp. aureus ED133]
SAOV_RS10065	hypothetical protein [Staphylococcus aureus subsp. aureus ED133]
SAOV_RS10070	hypothetical protein [Staphylococcus aureus subsp. aureus ED133]
SAOV_RS10075	phage tail protein [Staphylococcus aureus subsp. aureus ED133]
SAOV_RS10080	hypothetical protein [Staphylococcus aureus subsp. aureus ED133]
SAOV_RS10085	hypothetical protein [Staphylococcus aureus subsp. aureus ED133]
SAOV_RS10095	phage head-tail adapter protein [Staphylococcus aureus subsp. aureus ED133]
SAOV_RS10100	hypothetical protein [Staphylococcus aureus subsp. aureus ED133]
SAOV_RS10105	phage capsid protein [Staphylococcus aureus subsp. aureus ED133]
SAOV_RS10110	peptidase U35 [Staphylococcus aureus subsp. aureus ED133]
SAOV_RS10115	portal protein [Staphylococcus aureus subsp. aureus ED133]
SAOV_RS10120	membrane protein [Staphylococcus aureus subsp. aureus ED133]
SAOV_RS10125	terminase [Staphylococcus aureus subsp. aureus ED133]
SAOV_RS10130	terminase [Staphylococcus aureus subsp. aureus ED133]
SAOV_RS10135	HNH endonuclease [Staphylococcus aureus subsp. aureus ED133]
SAOV_RS10140	hypothetical protein [Staphylococcus aureus subsp. aureus ED133]
SAOV_RS10145	hypothetical protein [Staphylococcus aureus subsp. aureus ED133]
SAOV_RS10150	hypothetical protein [Staphylococcus aureus subsp. aureus ED133]
SAOV_RS10170	hypothetical protein [Staphylococcus aureus subsp. aureus ED133]
SAOV_RS10175	hypothetical protein [Staphylococcus aureus subsp. aureus ED133]
SAOV_RS10250	hypothetical protein [Staphylococcus aureus subsp. aureus ED133]
SAOV_RS10265	single-stranded DNA-binding protein [Staphylococcus aureus subsp. aureus ED133]
SAOV_RS10270	hypothetical protein [Staphylococcus aureus subsp. aureus ED133]
SAOV_RS10275	hypothetical protein [Staphylococcus aureus subsp. aureus ED133]
SAOV_RS10285	hypothetical protein [Staphylococcus aureus subsp. aureus ED133]
SAOV_RS10295	hypothetical protein [Staphylococcus aureus subsp. aureus ED133]
SAOV_RS10305	hypothetical protein [Staphylococcus aureus subsp. aureus ED133]
SAOV_RS10315	hypothetical protein [Staphylococcus aureus subsp. aureus ED133]
SAOV_RS10345	hypothetical protein [Staphylococcus aureus subsp. aureus ED133]
SAOV_RS10350	hypothetical protein [Staphylococcus aureus subsp. aureus ED133]
SAOV_RS10515	HxlR family transcriptional regulator [Staphylococcus aureus subsp. aureus ED133]
SAOV_RS10745	membrane protein [Staphylococcus aureus subsp. aureus ED133]
SAOV_RS10770	hypothetical protein [Staphylococcus aureus subsp. aureus ED133]
SAOV_RS10775	hypothetical protein [Staphylococcus aureus subsp. aureus ED133]
SAOV_RS10780	hypothetical protein [Staphylococcus aureus subsp. aureus ED133]
SAOV_RS10800	phage capsid protein [Staphylococcus aureus subsp. aureus ED133]
SAOV_RS10805	hypothetical protein [Staphylococcus aureus subsp. aureus ED133]
SAOV_RS10815	primase [Staphylococcus aureus subsp. aureus ED133]
SAOV_RS10835	antirepressor [Staphylococcus aureus subsp. aureus ED133]
SAOV_RS10845	DNA-binding protein [Staphylococcus aureus subsp. aureus ED133]
SAOV_RS11265	hypothetical protein [Staphylococcus aureus subsp. aureus ED133]
SAOV_RS11550	hypothetical protein [Staphylococcus aureus subsp. aureus ED133]
SAOV_RS11885	hypothetical protein [Staphylococcus aureus subsp. aureus ED133]
SAOV_RS11890	ATP-dependent DNA helicase RecG [Staphylococcus aureus subsp. aureus ED133]
SAOV_RS12670	TetR family transcriptional regulator [Staphylococcus aureus subsp. aureus ED133]
SAOV_RS12680	antibiotic ABC transporter permease [Staphylococcus aureus subsp. aureus ED133]
SAOV_RS13385	DNA-binding protein [Staphylococcus aureus subsp. aureus ED133]
SAOV_RS13390	integrase [Staphylococcus aureus subsp. aureus ED133]
SAOV_RS13775	hypothetical protein [Staphylococcus aureus subsp. aureus ED133]
SAOV_RS14195	DNA-binding protein [Staphylococcus aureus subsp. aureus ED133]
SAOV_RS14200	integrase [Staphylococcus aureus subsp. aureus ED133]
SAOV_RS14250	adhesin [Staphylococcus aureus subsp. aureus ED133]
SAOV_RS14265	hypothetical protein [Staphylococcus aureus subsp. aureus ED133]
SAOV_RS14270	hypothetical protein [Staphylococcus aureus subsp. aureus ED133]
SAOV_RS14345	hypothetical protein [Staphylococcus aureus subsp. aureus ED133]
SAOV_RS14545	hypothetical protein [Staphylococcus aureus subsp. aureus ED133]

## Sheet: Strain-specific genes of Mu50
SAV_RS00295	hypothetical protein [Staphylococcus aureus subsp. aureus Mu50]
SAV_RS00300	hypothetical protein [Staphylococcus aureus subsp. aureus Mu50]
SAV_RS00305	Plasmid recombination enzyme type 2 [Staphylococcus aureus subsp. aureus Mu50]
SAV_RS00310	bleomycin resistance protein [Staphylococcus aureus subsp. aureus Mu50]
SAV_RS00315	aminoglycoside 4'-adenylyltransferase AadD [Staphylococcus aureus subsp. aureus Mu50]
SAV_RS00345	beta-lactam sensor/signal transducer MecR1 [Staphylococcus aureus subsp. aureus Mu50]
SAV_RS00350	mecA-type methicillin resistance repressor MecI [Staphylococcus aureus subsp. aureus Mu50]
SAV_RS00355	XylR family transcriptional regulator [Staphylococcus aureus subsp. aureus Mu50]
SAV_RS00385	SAM-dependent methyltransferase [Staphylococcus aureus subsp. aureus Mu50]
SAV_RS00390	23S ribosomal RNA methyltransferase Erm [Staphylococcus aureus subsp. aureus Mu50]
SAV_RS00395	aminoglycoside nucleotidyltransferase ANT9 [Staphylococcus aureus subsp. aureus Mu50]
SAV_RS00400	transposase [Staphylococcus aureus subsp. aureus Mu50]
SAV_RS00405	transposase [Staphylococcus aureus subsp. aureus Mu50]
SAV_RS00410	transposase [Staphylococcus aureus subsp. aureus Mu50]
SAV_RS00415	DNA recombinase [Staphylococcus aureus subsp. aureus Mu50]
SAV_RS00435	recombinase RecB [Staphylococcus aureus subsp. aureus Mu50]
SAV_RS00455	hypothetical protein [Staphylococcus aureus subsp. aureus Mu50]
SAV_RS00460	transposase [Staphylococcus aureus subsp. aureus Mu50]
SAV_RS00465	transposase [Staphylococcus aureus subsp. aureus Mu50]
SAV_RS00485	ATPase [Staphylococcus aureus subsp. aureus Mu50]
SAV_RS00515	hypothetical protein [Staphylococcus aureus subsp. aureus Mu50]
SAV_RS00520	hypothetical protein [Staphylococcus aureus subsp. aureus Mu50]
SAV_RS00525	kinase [Staphylococcus aureus subsp. aureus Mu50]
SAV_RS00875	hypothetical protein [Staphylococcus aureus subsp. aureus Mu50]
SAV_RS01130	hypothetical protein [Staphylococcus aureus subsp. aureus Mu50]
SAV_RS01135	RND transporter [Staphylococcus aureus subsp. aureus Mu50]
SAV_RS01145	ABC transporter permease [Staphylococcus aureus subsp. aureus Mu50]
SAV_RS01150	membrane protein [Staphylococcus aureus subsp. aureus Mu50]
SAV_RS01155	membrane protein [Staphylococcus aureus subsp. aureus Mu50]
SAV_RS01160	membrane protein [Staphylococcus aureus subsp. aureus Mu50]
SAV_RS02160	integrase [Staphylococcus aureus subsp. aureus Mu50]
SAV_RS02165	hypothetical protein [Staphylococcus aureus subsp. aureus Mu50]
SAV_RS02170	polyribonucleotide nucleotidyltransferase [Staphylococcus aureus subsp. aureus Mu50]
SAV_RS02175	DNA-directed RNA polymerase sigma-70 factor [Staphylococcus aureus subsp. aureus Mu50]
SAV_RS02180	DNA-binding protein [Staphylococcus aureus subsp. aureus Mu50]
SAV_RS02185	tetracycline resistance protein tetM [Staphylococcus aureus subsp. aureus Mu50]
SAV_RS02190	hypothetical protein [Staphylococcus aureus subsp. aureus Mu50]
SAV_RS02195	peptidase P60 [Staphylococcus aureus subsp. aureus Mu50]
SAV_RS02200	membrane protein [Staphylococcus aureus subsp. aureus Mu50]
SAV_RS02205	ATP/GTP-binding protein [Staphylococcus aureus subsp. aureus Mu50]
SAV_RS02210	membrane protein [Staphylococcus aureus subsp. aureus Mu50]
SAV_RS02215	hypothetical protein [Staphylococcus aureus subsp. aureus Mu50]
SAV_RS02220	antirestriction protein ArdA [Staphylococcus aureus subsp. aureus Mu50]
SAV_RS02225	hypothetical protein [Staphylococcus aureus subsp. aureus Mu50]
SAV_RS02230	conjugal transfer protein [Staphylococcus aureus subsp. aureus Mu50]
SAV_RS02235	Cro/Cl family transcriptional regulator [Staphylococcus aureus subsp. aureus Mu50]
SAV_RS02240	cell division protein FtsK [Staphylococcus aureus subsp. aureus Mu50]
SAV_RS02245	hypothetical protein [Staphylococcus aureus subsp. aureus Mu50]
SAV_RS02250	hypothetical protein [Staphylococcus aureus subsp. aureus Mu50]
SAV_RS02255	hypothetical protein [Staphylococcus aureus subsp. aureus Mu50]
SAV_RS02260	ATPase AAA [Staphylococcus aureus subsp. aureus Mu50]
SAV_RS02265	ATP-dependent endonuclease [Staphylococcus aureus subsp. aureus Mu50]
SAV_RS02270	transposase [Staphylococcus aureus subsp. aureus Mu50]
SAV_RS02330	hypothetical protein [Staphylococcus aureus subsp. aureus Mu50]
SAV_RS04295	integrase [Staphylococcus aureus subsp. aureus Mu50]
SAV_RS04300	DNA-binding protein [Staphylococcus aureus subsp. aureus Mu50]
SAV_RS04305	hypothetical protein [Staphylococcus aureus subsp. aureus Mu50]
SAV_RS04310	DNA-binding protein [Staphylococcus aureus subsp. aureus Mu50]
SAV_RS04385	CAAX amino protease [Staphylococcus aureus subsp. aureus Mu50]
SAV_RS04630	excisionase [Staphylococcus aureus subsp. aureus Mu50]
SAV_RS04635	hypothetical protein [Staphylococcus aureus subsp. aureus Mu50]
SAV_RS04660	hypothetical protein [Staphylococcus aureus subsp. aureus Mu50]
SAV_RS04680	hypothetical protein [Staphylococcus aureus subsp. aureus Mu50]
SAV_RS04720	HNH endonuclease [Staphylococcus aureus subsp. aureus Mu50]
SAV_RS04730	hypothetical protein [Staphylococcus aureus subsp. aureus Mu50]
SAV_RS04735	hypothetical protein [Staphylococcus aureus subsp. aureus Mu50]
SAV_RS04740	DNA replication protein DnaC [Staphylococcus aureus subsp. aureus Mu50]
SAV_RS04745	hypothetical protein [Staphylococcus aureus subsp. aureus Mu50]
SAV_RS04800	hypothetical protein [Staphylococcus aureus subsp. aureus Mu50]
SAV_RS04805	phage protein [Staphylococcus aureus subsp. aureus Mu50]
SAV_RS04815	hypothetical protein [Staphylococcus aureus subsp. aureus Mu50]
SAV_RS04830	hypothetical protein [Staphylococcus aureus subsp. aureus Mu50]
SAV_RS04835	phage portal protein [Staphylococcus aureus subsp. aureus Mu50]
SAV_RS04840	phage head morphogenesis protein [Staphylococcus aureus subsp. aureus Mu50]
SAV_RS04845	hypothetical protein [Staphylococcus aureus subsp. aureus Mu50]
SAV_RS04850	phage capsid protein [Staphylococcus aureus subsp. aureus Mu50]
SAV_RS04865	phage head-tail adapter protein [Staphylococcus aureus subsp. aureus Mu50]
SAV_RS04870	hypothetical protein [Staphylococcus aureus subsp. aureus Mu50]
SAV_RS04875	hypothetical protein [Staphylococcus aureus subsp. aureus Mu50]
SAV_RS04880	hypothetical protein [Staphylococcus aureus subsp. aureus Mu50]
SAV_RS04885	tail protein [Staphylococcus aureus subsp. aureus Mu50]
SAV_RS04890	hypothetical protein [Staphylococcus aureus subsp. aureus Mu50]
SAV_RS04895	hypothetical protein [Staphylococcus aureus subsp. aureus Mu50]
SAV_RS04900	hypothetical protein [Staphylococcus aureus subsp. aureus Mu50]
SAV_RS04905	phage tail protein [Staphylococcus aureus subsp. aureus Mu50]
SAV_RS04910	peptidase [Staphylococcus aureus subsp. aureus Mu50]
SAV_RS04920	hypothetical protein [Staphylococcus aureus subsp. aureus Mu50]
SAV_RS04940	cell wall hydrolase [Staphylococcus aureus subsp. aureus Mu50]
SAV_RS04945	tail protein [Staphylococcus aureus subsp. aureus Mu50]
SAV_RS04950	hypothetical protein [Staphylococcus aureus subsp. aureus Mu50]
SAV_RS04960	autolysin [Staphylococcus aureus subsp. aureus Mu50]
SAV_RS04980	hypothetical protein [Staphylococcus aureus subsp. aureus Mu50]
SAV_RS04985	hypothetical protein [Staphylococcus aureus subsp. aureus Mu50]
SAV_RS07410	membrane protein [Staphylococcus aureus subsp. aureus Mu50]
SAV_RS08145	MFS transporter [Staphylococcus aureus subsp. aureus Mu50]
SAV_RS08520	hypothetical protein [Staphylococcus aureus subsp. aureus Mu50]
SAV_RS08870	SAM-dependent methyltransferase [Staphylococcus aureus subsp. aureus Mu50]
SAV_RS08875	23S ribosomal RNA methyltransferase Erm [Staphylococcus aureus subsp. aureus Mu50]
SAV_RS08880	aminoglycoside nucleotidyltransferase ANT9 [Staphylococcus aureus subsp. aureus Mu50]
SAV_RS08885	transposase [Staphylococcus aureus subsp. aureus Mu50]
SAV_RS08890	transposase [Staphylococcus aureus subsp. aureus Mu50]
SAV_RS08895	transposase [Staphylococcus aureus subsp. aureus Mu50]
SAV_RS09675	integrase [Staphylococcus aureus subsp. aureus Mu50]
SAV_RS09695	transposase [Staphylococcus aureus subsp. aureus Mu50]
SAV_RS09755	hypothetical protein [Staphylococcus aureus subsp. aureus Mu50]
SAV_RS09760	hypothetical protein [Staphylococcus aureus subsp. aureus Mu50]
SAV_RS09810	enterotoxin [Staphylococcus aureus subsp. aureus Mu50]
SAV_RS10620	phospholipase [Staphylococcus aureus subsp. aureus Mu50]
SAV_RS10625	membrane protein [Staphylococcus aureus subsp. aureus Mu50]
SAV_RS10630	hypothetical protein [Staphylococcus aureus subsp. aureus Mu50]
SAV_RS10650	staphylokinase [Staphylococcus aureus subsp. aureus Mu50]
SAV_RS10705	phage tail tape measure protein [Staphylococcus aureus subsp. aureus Mu50]
SAV_RS10800	hypothetical protein [Staphylococcus aureus subsp. aureus Mu50]
SAV_RS10810	hypothetical protein [Staphylococcus aureus subsp. aureus Mu50]
SAV_RS10820	acetyltransferase [Staphylococcus aureus subsp. aureus Mu50]
SAV_RS10840	hypothetical protein [Staphylococcus aureus subsp. aureus Mu50]
SAV_RS10845	replication protein DnaD [Staphylococcus aureus subsp. aureus Mu50]
SAV_RS10855	MBL fold metallo-hydrolase [Staphylococcus aureus subsp. aureus Mu50]
SAV_RS10860	recombinase [Staphylococcus aureus subsp. aureus Mu50]
SAV_RS10865	ATPase [Staphylococcus aureus subsp. aureus Mu50]
SAV_RS10885	hypothetical protein [Staphylococcus aureus subsp. aureus Mu50]
SAV_RS10890	hypothetical protein [Staphylococcus aureus subsp. aureus Mu50]
SAV_RS10910	hypothetical protein [Staphylococcus aureus subsp. aureus Mu50]
SAV_RS10915	transcriptional regulator [Staphylococcus aureus subsp. aureus Mu50]
SAV_RS10940	hypothetical protein [Staphylococcus aureus subsp. aureus Mu50]
SAV_RS11035	hypothetical protein [Staphylococcus aureus subsp. aureus Mu50]
SAV_RS11070	DNA-binding protein [Staphylococcus aureus subsp. aureus Mu50]
SAV_RS12080	RNA-directed DNA polymerase [Staphylococcus aureus subsp. aureus Mu50]
SAV_RS12085	hypothetical protein [Staphylococcus aureus subsp. aureus Mu50]
SAV_RS12090	hypothetical protein [Staphylococcus aureus subsp. aureus Mu50]
SAV_RS12095	transposase [Staphylococcus aureus subsp. aureus Mu50]
SAV_RS12100	integrase [Staphylococcus aureus subsp. aureus Mu50]
SAV_RS12105	hypothetical protein [Staphylococcus aureus subsp. aureus Mu50]
SAV_RS13485	hypothetical protein [Staphylococcus aureus subsp. aureus Mu50]
SAV_RS14155	hypothetical protein [Staphylococcus aureus subsp. aureus Mu50]

## Sheet: Strain-specific genes of MRSA252
SAR_RS00385	hypothetical protein [Staphylococcus aureus subsp. aureus MRSA252]
SAR_RS00400	hypothetical protein [Staphylococcus aureus subsp. aureus MRSA252]
SAR_RS00405	integrase [Staphylococcus aureus subsp. aureus MRSA252]
SAR_RS00410	hypothetical protein [Staphylococcus aureus subsp. aureus MRSA252]
SAR_RS00415	ATPase AAA [Staphylococcus aureus subsp. aureus MRSA252]
SAR_RS00420	MFS transporter [Staphylococcus aureus subsp. aureus MRSA252]
SAR_RS00425	transposase [Staphylococcus aureus subsp. aureus MRSA252]
SAR_RS00430	hydratase [Staphylococcus aureus subsp. aureus MRSA252]
SAR_RS00445	N-acetyltransferase [Staphylococcus aureus subsp. aureus MRSA252]
SAR_RS00450	acetyltransferase [Staphylococcus aureus subsp. aureus MRSA252]
SAR_RS00455	transcriptional regulator [Staphylococcus aureus subsp. aureus MRSA252]
SAR_RS00460	acetyltransferase [Staphylococcus aureus subsp. aureus MRSA252]
SAR_RS00775	capsular polysaccharide biosynthesis protein [Staphylococcus aureus subsp. aureus MRSA252]
SAR_RS00780	capsular polysaccharide biosynthesis protein [Staphylococcus aureus subsp. aureus MRSA252]
SAR_RS00785	capsular polysaccharide biosynthesis protein [Staphylococcus aureus subsp. aureus MRSA252]
SAR_RS00790	capsular polysaccharide biosynthesis protein [Staphylococcus aureus subsp. aureus MRSA252]
SAR_RS01135	GMP synthase [Staphylococcus aureus subsp. aureus MRSA252]
SAR_RS01300	nitric oxide reductase [Staphylococcus aureus subsp. aureus MRSA252]
SAR_RS01435	hypothetical protein [Staphylococcus aureus subsp. aureus MRSA252]
SAR_RS01440	hypothetical protein [Staphylococcus aureus subsp. aureus MRSA252]
SAR_RS01445	transposase [Staphylococcus aureus subsp. aureus MRSA252]
SAR_RS01455	hypothetical protein [Staphylococcus aureus subsp. aureus MRSA252]
SAR_RS01460	hypothetical protein [Staphylococcus aureus subsp. aureus MRSA252]
SAR_RS01835	mRNA interferase PemK [Staphylococcus aureus subsp. aureus MRSA252]
SAR_RS01845	XRE family transcriptional regulator [Staphylococcus aureus subsp. aureus MRSA252]
SAR_RS01850	DNA-binding protein [Staphylococcus aureus subsp. aureus MRSA252]
SAR_RS01870	hypothetical protein [Staphylococcus aureus subsp. aureus MRSA252]
SAR_RS01905	hypothetical protein [Staphylococcus aureus subsp. aureus MRSA252]
SAR_RS01930	hypothetical protein [Staphylococcus aureus subsp. aureus MRSA252]
SAR_RS01935	hypothetical protein [Staphylococcus aureus subsp. aureus MRSA252]
SAR_RS01945	CAAX amino protease [Staphylococcus aureus subsp. aureus MRSA252]
SAR_RS02000	hypothetical protein [Staphylococcus aureus subsp. aureus MRSA252]
SAR_RS02125	hypothetical protein [Staphylococcus aureus subsp. aureus MRSA252]
SAR_RS02410	integrase [Staphylococcus aureus subsp. aureus MRSA252]
SAR_RS02415	DNA-binding protein [Staphylococcus aureus subsp. aureus MRSA252]
SAR_RS02695	integrase [Staphylococcus aureus subsp. aureus MRSA252]
SAR_RS02700	DNA-binding protein [Staphylococcus aureus subsp. aureus MRSA252]
SAR_RS02720	hypothetical protein [Staphylococcus aureus subsp. aureus MRSA252]
SAR_RS03280	hydrolase [Staphylococcus aureus subsp. aureus MRSA252]
SAR_RS03285	phosphatase [Staphylococcus aureus subsp. aureus MRSA252]
SAR_RS03475	AraC family transcriptional regulator [Staphylococcus aureus subsp. aureus MRSA252]
SAR_RS03535	membrane protein [Staphylococcus aureus subsp. aureus MRSA252]
SAR_RS03585	recombinase [Staphylococcus aureus subsp. aureus MRSA252]
SAR_RS03590	recombinase [Staphylococcus aureus subsp. aureus MRSA252]
SAR_RS03595	recombinase [Staphylococcus aureus subsp. aureus MRSA252]
SAR_RS03600	replication protein Rep [Staphylococcus aureus subsp. aureus MRSA252]
SAR_RS03605	hypothetical protein [Staphylococcus aureus subsp. aureus MRSA252]
SAR_RS03610	hypothetical protein [Staphylococcus aureus subsp. aureus MRSA252]
SAR_RS03615	transcriptional regulator [Staphylococcus aureus subsp. aureus MRSA252]
SAR_RS03630	glyoxalase [Staphylococcus aureus subsp. aureus MRSA252]
SAR_RS03635	LysR family transcriptional regulator [Staphylococcus aureus subsp. aureus MRSA252]
SAR_RS03645	transposase [Staphylococcus aureus subsp. aureus MRSA252]
SAR_RS03650	hypothetical protein [Staphylococcus aureus subsp. aureus MRSA252]
SAR_RS03660	multicopper oxidase [Staphylococcus aureus subsp. aureus MRSA252]
SAR_RS03675	cadmium transporter [Staphylococcus aureus subsp. aureus MRSA252]
SAR_RS04205	Malolactic enzyme [Staphylococcus aureus subsp. aureus MRSA252]
SAR_RS04275	membrane protein [Staphylococcus aureus subsp. aureus MRSA252]
SAR_RS04300	clumping factor A [Staphylococcus aureus subsp. aureus MRSA252]
SAR_RS04855	integrase [Staphylococcus aureus subsp. aureus MRSA252]
SAR_RS04885	integrase [Staphylococcus aureus subsp. aureus MRSA252]
SAR_RS04990	hypothetical protein [Staphylococcus aureus subsp. aureus MRSA252]
SAR_RS04995	hypothetical protein [Staphylococcus aureus subsp. aureus MRSA252]
SAR_RS05110	membrane protein [Staphylococcus aureus subsp. aureus MRSA252]
SAR_RS05975	integrase [Staphylococcus aureus subsp. aureus MRSA252]
SAR_RS06670	integrase [Staphylococcus aureus subsp. aureus MRSA252]
SAR_RS06675	hypothetical protein [Staphylococcus aureus subsp. aureus MRSA252]
SAR_RS06680	transposase [Staphylococcus aureus subsp. aureus MRSA252]
SAR_RS06685	transposase [Staphylococcus aureus subsp. aureus MRSA252]
SAR_RS06705	hypothetical protein [Staphylococcus aureus subsp. aureus MRSA252]
SAR_RS06735	phage capsid protein [Staphylococcus aureus subsp. aureus MRSA252]
SAR_RS06750	hypothetical protein [Staphylococcus aureus subsp. aureus MRSA252]
SAR_RS06930	DNA-binding protein [Staphylococcus aureus subsp. aureus MRSA252]
SAR_RS06935	integrase [Staphylococcus aureus subsp. aureus MRSA252]
SAR_RS07320	integrase [Staphylococcus aureus subsp. aureus MRSA252]
SAR_RS07815	DEAD/DEAH box helicase [Staphylococcus aureus subsp. aureus MRSA252]
SAR_RS07820	nuclease [Staphylococcus aureus subsp. aureus MRSA252]
SAR_RS07825	hypothetical protein [Staphylococcus aureus subsp. aureus MRSA252]
SAR_RS07830	hypothetical protein [Staphylococcus aureus subsp. aureus MRSA252]
SAR_RS07875	hypothetical protein [Staphylococcus aureus subsp. aureus MRSA252]
SAR_RS07890	hypothetical protein [Staphylococcus aureus subsp. aureus MRSA252]
SAR_RS07895	hypothetical protein [Staphylococcus aureus subsp. aureus MRSA252]
SAR_RS07900	hypothetical protein [Staphylococcus aureus subsp. aureus MRSA252]
SAR_RS07910	DNA polymerase [Staphylococcus aureus subsp. aureus MRSA252]
SAR_RS07915	hypothetical protein [Staphylococcus aureus subsp. aureus MRSA252]
SAR_RS07920	nuclease [Staphylococcus aureus subsp. aureus MRSA252]
SAR_RS07925	hypothetical protein [Staphylococcus aureus subsp. aureus MRSA252]
SAR_RS07930	TrmB family transcriptional regulator [Staphylococcus aureus subsp. aureus MRSA252]
SAR_RS07945	hypothetical protein [Staphylococcus aureus subsp. aureus MRSA252]
SAR_RS07970	uracil-DNA glycosylase [Staphylococcus aureus subsp. aureus MRSA252]
SAR_RS07975	hypothetical protein [Staphylococcus aureus subsp. aureus MRSA252]
SAR_RS07985	hypothetical protein [Staphylococcus aureus subsp. aureus MRSA252]
SAR_RS07995	hypothetical protein [Staphylococcus aureus subsp. aureus MRSA252]
SAR_RS08000	hypothetical protein [Staphylococcus aureus subsp. aureus MRSA252]
SAR_RS08005	membrane protein [Staphylococcus aureus subsp. aureus MRSA252]
SAR_RS08710	hypothetical protein [Staphylococcus aureus subsp. aureus MRSA252]
SAR_RS09375	ATP-binding protein [Staphylococcus aureus subsp. aureus MRSA252]
SAR_RS09380	transposase [Staphylococcus aureus subsp. aureus MRSA252]
SAR_RS09385	transposase [Staphylococcus aureus subsp. aureus MRSA252]
SAR_RS09400	BlaZ family class A beta-lactamase [Staphylococcus aureus subsp. aureus MRSA252]
SAR_RS09660	hypothetical protein [Staphylococcus aureus subsp. aureus MRSA252]
SAR_RS09690	hypothetical protein [Staphylococcus aureus subsp. aureus MRSA252]
SAR_RS09710	lipase [Staphylococcus aureus subsp. aureus MRSA252]
SAR_RS09715	secretion protein [Staphylococcus aureus subsp. aureus MRSA252]
SAR_RS09720	NTPase [Staphylococcus aureus subsp. aureus MRSA252]
SAR_RS09770	hypothetical protein [Staphylococcus aureus subsp. aureus MRSA252]
SAR_RS09775	membrane protein [Staphylococcus aureus subsp. aureus MRSA252]
SAR_RS09780	hypothetical protein [Staphylococcus aureus subsp. aureus MRSA252]
SAR_RS10635	chemotaxis inhibitory protein [Staphylococcus aureus subsp. aureus MRSA252]
SAR_RS10805	hypothetical protein [Staphylococcus aureus subsp. aureus MRSA252]
SAR_RS10900	hypothetical protein [Staphylococcus aureus subsp. aureus MRSA252]
SAR_RS10910	DNA-binding protein [Staphylococcus aureus subsp. aureus MRSA252]
SAR_RS10915	transcriptional regulator [Staphylococcus aureus subsp. aureus MRSA252]
SAR_RS10925	ATP-dependent helicase [Staphylococcus aureus subsp. aureus MRSA252]
SAR_RS10930	hypothetical protein [Staphylococcus aureus subsp. aureus MRSA252]
SAR_RS10980	hypothetical protein [Staphylococcus aureus subsp. aureus MRSA252]
SAR_RS10985	hypothetical protein [Staphylococcus aureus subsp. aureus MRSA252]
SAR_RS10990	hypothetical protein [Staphylococcus aureus subsp. aureus MRSA252]
SAR_RS11170	hypothetical protein [Staphylococcus aureus subsp. aureus MRSA252]
SAR_RS12025	ATP-dependent DNA helicase RecG [Staphylococcus aureus subsp. aureus MRSA252]
SAR_RS12060	DNA-binding protein [Staphylococcus aureus subsp. aureus MRSA252]
SAR_RS12065	integrase [Staphylococcus aureus subsp. aureus MRSA252]
SAR_RS12825	TetR family transcriptional regulator [Staphylococcus aureus subsp. aureus MRSA252]
SAR_RS12835	antibiotic ABC transporter permease [Staphylococcus aureus subsp. aureus MRSA252]
SAR_RS13605	fatty acid desaturase [Staphylococcus aureus subsp. aureus MRSA252]
SAR_RS14235	integrase [Staphylococcus aureus subsp. aureus MRSA252]
SAR_RS14390	hypothetical protein [Staphylococcus aureus subsp. aureus MRSA252]
SAR_RS14575	adhesin [Staphylococcus aureus subsp. aureus MRSA252]
SAR_RS14635	hypothetical protein [Staphylococcus aureus subsp. aureus MRSA252]
SAR_RS14640	peptidase [Staphylococcus aureus subsp. aureus MRSA252]
